# Supplementary material for: Midbrain node for context-specific vocalisation in fish
Source: Nat Commun. 2024 Jan 2;15:189. doi: 10.1038/s41467-023-43794-y (PMC10762186; doi:10.1038/s41467-023-43794-y)
Supplement: Supplementary file 8 — Source Data [file 41467_2023_43794_MOESM8_ESM.xlsx]

## Sheet: Figure 2 i-m; Figure S3
Data for Figure 2i-m (PAGcs and PAGcd) and Figure S3 (PAGrs)
Description of variables: courtship = number of advertisement hums; aggressive = number of agonistic vocalizations (grunts + growls) produced in response to 3D model; PAGrs = cfos expressing cells in PAGrs; PAGcs = cfos expressing cells in PAGcs; PAGcd = cfos expressing cells in PAGcd
Condition	courtship	aggressive	PAGrs	PAGcs	PAGcd
silent hearing			249	165.75	102.333
courtship	5		141	212	89
courtship	9		162	279.5	266
courtship			316.5	309.833	296
silent			200.5	136.167	32.9167
courtship	7		177.75	207	183
courtship	3		169	142	63
silent			125.833	111	8.66667
silent			148.5	150.333	60.5
silent hearing			173	186.111	57
courtship	8		238	184.833	141.75
agonistic		30	206	322.833	258.5
agonistic		26	208.667	283	296
agonistic		34	225	351	186.5
agonistic		6	216	289.75	191.333
agonistic		24	210.5	331	177.5
agonistic		3	189	254.33	152
silent			160.75	92	54
courtship	6		194	181	208
courtship	7		166.25	256	177.167
silent hearing			148.5	157	97

## Sheet: Figure 3 f,r
Data for Fig 3f Intron counts vocal groups
Descrioption of variables: group = the treatment group assigned to individual animals ; PAGcs = intron cell counts for PAGcs; PAGcd = intron cell counts for PAGcd;
Group	PAGcs	PAGcd
control	1.33	1
control	0.5	0
control	4.25	0
control	3	0
control	2	0
Agonistic-Agonistic	17	12
Agonistic-Agonistic	22	3
Agonistic-Agonistic	20.3333	3
Agonistic-Agonistic	19.98	16
Agonistic-Agonistic	10.3333	5
Courtship-Courtship	13.33	4.33
Courtship-Courtship	9	8
Courtship-Courtship	8	4.5
Courtship-Courtship	11.5	11.5
Courtship-Courtship	6	4
Courtship-Agonistic	13.5	8
Courtship-Agonistic	15.3	5
Courtship-Agonistic	17.3333	12
Courtship-Agonistic	23	4.5
Courtship-Agonistic	17.5	5
Data for Fig. 3r Intron counts feeding groups
Descrioption of variables: group = the treatment group assigned to individual animals ; PAGcs = intron cell counts for PAGcs; PAGcd = intron cell counts for PAGcd;
Group	PAGcs	PAGcd
Feed-agonistic	13.3333	8.33333
Feed-agonistic	5	16
Feed-agonistic	6.5	3.5
Feed-agonistic	8	6.3333
Feed-agonistic	15	5.5
feed-feed	6.5	3.5
feed-feed	1.5	0
feed-feed	2	0

## Sheet: Figure 3 g,s
Data for Figure 3g vocal experiments (catFISH)
Descrioption of variables: group = the treatment group assigned to individual animals ; PAGcs = reactivation index (catFISH experiment) for PAGcs; PAGcd = reactivation index (catFISH experiment) for PAGcd;
Group	PAGcs	PAGcd
silent	31	23
silent	8.33333	0
silent	22.2222	0
silent	29.6429	0
silent	0	0
courtship-courtship	87.2086	80.5556
courtship-courtship	88.8889	87.5
courtship-courtship	92.85	91.6666
courtship-courtship	91.666	82.57
courtship-courtship	100	75
agonistic-agonistic	84.0435	77.1429
agonistic-agonistic	96.9697	55.5556
agonistic-agonistic	87.7289	71.2963
agonistic-agonistic	81	65
agonistic-agonistic	93	69
courtship-agonistic	63.1258	12.5
courtship-agonistic	74.7735	36.1111
courtship-agonistic	71.235	63.8889
courtship-agonistic	60.5556	34.7222
courtship-agonistic	68.6992	54.1667
Data for Figure 3 s feeding experiments (catFISH)
Descrioption of variables: group = the treatment group assigned to individual animals ; PAGcs = reactivation index (catFISH experiment) for PAGcs; PAGcd = reactivation index (catFISH experiment) for PAGcd;
Group	PAGcs	PAGcd
Feed-agonistic	19.0414	20.3463
Feed-agonistic	25	15.7895
Feed-agonistic	36.6667	8.33333
Feed-agonistic	28.2576	13.3333
Feed-agonistic	35.0679	0
feed-feed	80	0
feed-feed	90	10
feed-feed	75	0

## Sheet: Figure 4a,e-g
Data for Figure 4a, e-g GLU grunt PAG experiments
Animal.id	Brain.area	duration	# of pulses	STD_AMP	AVG_AMP	CV_AMP	STD_PRR	AVG_PRR	CV_PRR	MIN.amp	Max.amp	change.AMP	MIN.PRR	Max.PRR	change.PRR	Label
15_185	PAGcs	0.0647	7	0.12578	0.844753	14.8895	7.49332	93.2239	8.03798	0.59494	0.982393	65.1248	84.0336	105.263	25.2632	grunt
15_185	PAGcs	0.06235	7	0.0658785	0.795083	8.28575	3.11617	96.318	3.23529	0.667618	0.867166	29.8894	90.4977	99.5025	9.95025	grunt
15_185	PAGcs	0.06245	7	0.0738369	0.842193	8.76721	4.38041	96.2414	4.55149	0.702254	0.906482	29.0816	90.9091	103.093	13.4021	grunt
15_185	PAGcs	0.0819	9	0.126385	0.777257	16.2604	4.14362	97.8293	4.23556	0.575496	0.905116	57.2757	93.0233	105.263	13.1579	grunt
15_185	PAGcs	0.0715	8	0.0706392	0.855974	8.2525	4.5218	98.0828	4.61019	0.740653	0.934719	26.202	90.9091	104.167	14.5833	grunt
15_185	PAGcs	0.0505	6	0.114455	0.819561	13.9653	5.13039	99.2213	5.17065	0.622688	0.922866	48.2069	96.6184	106.383	10.1064	grunt
15_275	PAGcs	0.01065	2	0.010588	0.459061	2.30641	0	93.8967	0	0.451574	0.466548	3.31584	93.8967	93.8967	0	grunt
15_275	PAGcs	0.03015	4	0.156972	0.699433	22.4428	7.02212	99.8456	7.03298	0.555008	0.858083	54.6074	91.7431	104.167	13.5417	grunt
15_275	PAGcs	0.0897	9	0.111448	0.593757	18.77	3.6296	89.3193	4.06362	0.415784	0.7344	76.63	82.3045	93.8967	14.0845	grunt
15_275	PAGcs	0.05315	6	0.10191	0.90232	11.2938	12.9916	95.6313	13.5851	0.70668	0.96784	36.9564	75.7576	108.108	42.7027	grunt
15_252	PAGcs	0.0375	4	0.029708	0.783899	3.78972	11.6599	81.214	14.357	0.747505	0.817015	9.29904	67.7966	88.8889	31.1111	grunt
15_252	PAGcs	0.02655	3	0.014871	0.806707	1.84337	10.3272	76.0309	13.5828	0.790685	0.820066	3.71596	68.7285	83.3333	21.25	grunt
15_252	PAGcs	0.02445	3	0.015374	0.794755	1.93438	7.36322	82.1297	8.96536	0.783434	0.812257	3.67901	76.9231	87.3362	13.5371	grunt
15_252	PAGcs	0.04755	4	0.201522	0.714649	28.1987	22.1112	68.6693	32.1996	0.416615	0.85791	105.924	43.956	86.5801	96.9697	grunt
15_252	PAGcs	0.07325	4	0.197622	0.720989	27.4099	35.0285	60.5516	57.849	0.42603	0.843583	98.0105	20.7254	86.5801	317.749	grunt
15_252	PAGcs	0.0627	4	0.176425	0.725221	24.3271	34.8656	65.6048	53.1449	0.4621	0.832443	80.1437	25.413	87.7193	245.175	grunt
15_252	PAGcs	0.0908	6	0.187967	0.707619	26.5633	25.7582	64.2053	40.1185	0.411555	0.853527	107.391	33.1675	90.4977	172.851	grunt
15_252	PAGcs	0.08725	5	0.100769	0.778842	12.9384	33.7559	68.6718	49.1553	0.598981	0.833732	39.1917	19.3424	90.4977	367.873	grunt
15_252	PAGcs	0.03505	4	0.023558	0.824049	2.85886	6.51139	85.9357	7.57705	0.801545	0.847772	5.76726	78.4314	90.0901	14.8649	grunt
15_252	PAGcs	0.03425	4	0.028353	0.840062	3.37506	5.67097	87.8447	6.45568	0.809521	0.870267	7.50394	81.3008	91.3242	12.3288	grunt
15_252	PAGcs	0.03445	4	0.018277	0.825732	2.2134	5.23017	87.2987	5.99112	0.80901	0.851469	5.24829	81.3008	90.9091	11.8182	grunt
15_252	PAGcs	0.07845	5	0.175217	0.755003	23.2074	32.6107	71.1745	45.8179	0.442452	0.848824	91.8456	22.7273	90.9091	300	grunt
15_252	PAGcs	0.0703	5	0.129982	0.792275	16.4062	31.07	73.683	42.1672	0.562846	0.883146	56.9072	27.3224	92.1659	237.327	grunt
15_252	PAGcs	0.0707	6	0.109877	0.782324	14.045	20.9714	76.7758	27.3151	0.568409	0.874632	53.8738	43.4783	92.5926	112.963	grunt
15_252	PAGcs	0.07005	6	0.091152	0.790808	11.5265	19.924	76.6984	25.9771	0.607625	0.84387	38.8802	45.3515	91.7431	102.294	grunt
15_252	PAGcs	0.06955	6	0.144478	0.775222	18.6369	20.2511	77.4762	26.1385	0.483357	0.87197	80.3988	44.9438	92.1659	105.069	grunt
15_252	PAGcs	0.0456	5	0.023776	0.846641	2.8083	6.0113	88.0494	6.82719	0.820866	0.870531	6.05034	79.0514	91.3242	15.5251	grunt
15_252	PAGcs	0.04565	5	0.015617	0.837739	1.86415	7.01975	88.074	7.97029	0.82322	0.8603	4.50434	77.821	93.0233	19.5349	grunt
15_252	PAGcs	0.0475	5	0.087565	0.757703	11.5567	7.24948	84.7033	8.55868	0.61101	0.837026	36.9905	74.6269	90.9091	21.8182	grunt
15_252	PAGcs	0.05695	6	0.027403	0.833474	3.28779	3.71583	87.9266	4.22606	0.801363	0.865462	7.99879	81.9672	90.4977	10.4072	grunt
15_252	PAGcs	0.0678	7	0.02734	0.834454	3.27637	3.67126	88.6279	4.14233	0.790999	0.865603	9.4315	81.9672	91.7431	11.9266	grunt
15_252	PAGcs	0.09715	8	0.094042	0.789396	11.9131	20.108	79.9018	25.1659	0.580704	0.870982	49.9873	35.3982	90.9091	156.818	grunt
15_252	PAGcs	0.0681	7	0.021279	0.835947	2.54544	3.73758	88.2423	4.23559	0.800095	0.867839	8.46709	81.9672	91.3242	11.4155	grunt
15_252	PAGcs	0.069	7	0.065835	0.811771	8.11007	5.92345	87.3257	6.78317	0.679892	0.869517	27.8904	75.7576	91.7431	21.1009	grunt
15_252	PAGcs	0.0685	7	0.026871	0.833698	3.2231	5.06725	87.857	5.76762	0.801907	0.873576	8.93726	77.821	90.9091	16.8182	grunt
15_252	PAGcs	0.0669	7	0.022717	0.827959	2.74373	2.54028	89.7485	2.83044	0.799347	0.857855	7.31939	84.7458	91.7431	8.25688	grunt
15_252	PAGcs	0.0664	7	0.031063	0.826378	3.75899	1.21957	90.3753	1.34945	0.775912	0.868649	11.9519	88.4956	91.3242	3.19635	grunt
15_252	PAGcs	0.0663	7	0.035554	0.835348	4.25623	1.48245	90.5183	1.63774	0.774826	0.878106	13.3295	87.7193	91.7431	4.58716	grunt
15_252	PAGcs	0.0675	7	0.029641	0.830977	3.56703	3.58407	89.0151	4.02636	0.781694	0.875986	12.0625	82.3045	91.7431	11.4679	grunt
15_252	PAGcs	0.0663	7	0.019462	0.83662	2.32628	1.43457	90.5171	1.58486	0.807935	0.862857	6.79779	87.7193	91.7431	4.58716	grunt
15_252	PAGcs	0.0665	7	0.03725	0.840935	4.42957	2.21383	90.2725	2.45239	0.779324	0.881791	13.1482	85.8369	91.7431	6.88073	grunt
15_252	PAGcs	0.06815	7	0.0342	0.833806	4.10167	4.95809	88.2939	5.61544	0.779913	0.873342	11.9794	78.4314	91.7431	16.9725	grunt
15_252	PAGcs	0.0675	7	0.033121	0.832111	3.98033	3.80091	89.0341	4.26905	0.772038	0.866419	12.2248	81.3008	90.9091	11.8182	grunt
15_252	PAGcs	0.06635	7	0.028675	0.830384	3.45324	1.42352	90.4483	1.57385	0.791934	0.866844	9.45914	88.4956	92.1659	4.14747	grunt
15_252	PAGcs	0.0675	7	0.01485	0.841003	1.7657	3.10165	88.9814	3.48573	0.82146	0.860867	4.79719	84.0336	91.3242	8.6758	grunt
15_252	PAGcs	0.05515	6	0.02873	0.830886	3.45771	1.42971	90.68	1.57665	0.773913	0.849796	9.80507	88.4956	92.1659	4.14747	grunt
15_252	PAGcs	0.06645	7	0.024948	0.836235	2.98336	1.5053	90.3149	1.66673	0.782942	0.852531	8.88813	87.3362	91.3242	4.56621	grunt
15_252	PAGcs	0.06715	7	0.038189	0.836052	4.56774	3.69017	89.484	4.12383	0.793669	0.91144	14.8388	82.9875	92.5926	11.5741	grunt
15_252	PAGcs	0.06815	7	0.02174	0.829746	2.62005	5.15481	88.3063	5.83742	0.789557	0.854688	8.24907	79.3651	91.7431	15.5963	grunt
15_252	PAGcs	0.05565	6	0.019267	0.826696	2.33061	1.37115	89.8642	1.5258	0.792058	0.850756	7.41083	87.7193	90.9091	3.63636	grunt
15_252	PAGcs	0.06795	7	0.052002	0.818647	6.3522	5.92595	88.6699	6.68316	0.714939	0.866265	21.1663	76.6283	91.7431	19.7248	grunt
15_252	PAGcs	0.067	7	0.028763	0.823374	3.49332	3.81788	89.6974	4.2564	0.791902	0.859498	8.53597	81.9672	91.7431	11.9266	grunt
15_252	PAGcs	0.06745	7	0.050102	0.828914	6.04434	4.10787	89.1238	4.60917	0.732349	0.876923	19.7411	80.9717	92.1659	13.8249	grunt
15_252	PAGcs	0.06745	7	0.031376	0.822631	3.81408	3.21085	89.0567	3.6054	0.77525	0.871504	12.4159	82.6446	91.3242	10.5023	grunt
15_252	PAGcs	0.0681	7	0.036714	0.82576	4.44608	5.22978	88.3899	5.91672	0.7694	0.860459	11.8351	77.821	91.7431	17.8899	grunt
15_252	PAGcs	0.05565	6	0.027168	0.841093	3.23013	3.17328	89.9408	3.52818	0.79603	0.876444	10.1019	84.3882	92.1659	9.21659	grunt
15_252	PAGcs	0.05515	6	0.026656	0.835809	3.18923	1.77141	90.69	1.95326	0.784893	0.862451	9.8813	87.7193	92.1659	5.06912	grunt
15_252	PAGcs	0.06835	7	0.035444	0.826342	4.28923	6.44306	88.2266	7.30286	0.749076	0.850304	13.5137	75.188	92.1659	22.5806	grunt
15_252	PAGcs	0.0562	6	0.028686	0.836538	3.42909	3.43492	89.0795	3.85601	0.788234	0.863467	9.54449	82.9875	91.3242	10.0457	grunt
15_252	PAGcs	0.05615	6	0.02113	0.833538	2.53495	2.80374	89.1201	3.14603	0.806775	0.864444	7.1481	84.3882	91.3242	8.21918	grunt
15_252	PAGcs	0.06745	7	0.029348	0.827448	3.54683	4.67896	89.178	5.24676	0.779124	0.852373	9.40137	79.6813	91.7431	15.1376	grunt
15_252	PAGcs	0.05615	6	0.025191	0.840686	2.99647	4.08231	89.206	4.57627	0.811465	0.869133	7.10662	81.9672	91.7431	11.9266	grunt
15_252	PAGcs	0.05655	6	0.019766	0.826729	2.39082	3.6415	88.5416	4.11276	0.803418	0.851761	6.0171	82.6446	90.9091	10	grunt
15_252	PAGcs	0.057	6	0.026687	0.822613	3.24423	5.35358	88.0029	6.08341	0.783243	0.85269	8.86667	78.4314	90.4977	15.3846	grunt
15_252	PAGcs	0.0565	6	0.024306	0.828641	2.93328	4.73041	88.7123	5.3323	0.795164	0.863653	8.61313	80.3213	91.7431	14.2202	grunt
15_252	PAGcs	0.0571	6	0.029579	0.825921	3.58134	4.9193	87.8007	5.6028	0.783713	0.856461	9.28246	79.3651	91.3242	15.0685	grunt
15_252	PAGcs	0.05705	6	0.02329	0.834548	2.79074	5.16228	87.9019	5.87278	0.806385	0.865548	7.33684	79.0514	91.7431	16.0551	grunt
15_252	PAGcs	0.056	6	0.018273	0.829831	2.202	2.4771	89.3423	2.7726	0.797378	0.852527	6.91624	85.1064	91.3242	7.30594	grunt
15_252	PAGcs	0.0565	6	0.012395	0.831295	1.49109	3.21541	88.5931	3.62941	0.816379	0.8477	3.83657	82.9875	90.9091	9.54546	grunt
15_252	PAGcs	0.08875	8	0.169362	0.742512	22.8093	15.8792	82.539	19.2384	0.445663	0.853141	91.4317	49.505	92.1659	86.1751	grunt
15_252	PAGcs	0.05705	6	0.038629	0.815498	4.73689	5.19976	87.9082	5.91499	0.765926	0.861425	12.4685	78.7402	91.3242	15.9817	grunt
15_252	PAGcs	0.0831	7	0.03158	0.810383	3.89688	21.6906	80.7635	26.857	0.758192	0.86297	13.8195	36.6972	91.3242	148.858	grunt
15_252	PAGcs	0.05575	6	0.022022	0.82285	2.67635	2.64563	89.7508	2.94775	0.794916	0.852111	7.19512	85.1064	91.7431	7.79817	grunt
15_247	PAGcd	0.0246	3	0.034658	0.621123	5.57996	4.68159	81.4354	5.74884	0.581881	0.647545	11.2848	78.125	84.7458	8.47458	grunt
15_247	PAGcd	0.0367	4	0.084141	0.577479	14.5704	7.87048	82.248	9.5692	0.453735	0.636728	40.3305	74.3494	90.0901	21.1712	grunt
15_247	PAGcd	0.0495	5	0.054374	0.591725	9.18914	10.4763	81.7342	12.8175	0.51449	0.642612	24.9027	73.2601	96.6184	31.8841	grunt
15_247	PAGcd	0.03875	4	0.064596	0.615963	10.4869	4.87355	77.6287	6.27802	0.521054	0.664292	27.4901	72.2022	81.6326	13.0612	grunt
15_247	PAGcd	0.0263	3	0.011603	0.638423	1.81747	3.27435	76.1161	4.30179	0.626733	0.649938	3.70241	73.8007	78.4314	6.27451	grunt
15_247	PAGcd	0.02555	3	0.010339	0.648006	1.59551	1.51675	78.2926	1.93728	0.636972	0.657471	3.21812	77.2201	79.3651	2.77778	grunt
15_247	PAGcd	0.0405	4	0.02628	0.622462	4.22201	4.8574	74.2841	6.53896	0.584787	0.645438	10.3714	69.6864	79.3651	13.8889	grunt
15_247	PAGcd	0.03805	4	0.032035	0.607416	5.27396	7.14082	79.2769	9.00744	0.573723	0.635841	10.8271	71.9424	86.2069	19.8276	grunt
15_247	PAGcd	0.0406	4	0.033373	0.624455	5.34434	4.32902	74.0549	5.84569	0.57835	0.655335	13.311	71.4286	79.0514	10.6719	grunt
15_247	PAGcd	0.02545	3	0.006926	0.622686	1.11229	4.15431	78.6951	5.27899	0.615465	0.629274	2.24363	75.7576	81.6326	7.7551	grunt
15_247	PAGcd	0.0261	3	0.005259	0.649152	0.810062	3.32477	76.7004	4.33475	0.643267	0.65339	1.5736	74.3494	79.0514	6.32411	grunt
15_247	PAGcd	0.03865	4	0.041135	0.628324	6.54672	4.86851	77.8274	6.25551	0.569828	0.660349	15.8856	72.4638	81.9672	13.1148	grunt
15_247	PAGcd	0.04055	4	0.013868	0.649031	2.13666	4.26044	74.1408	5.74642	0.630389	0.66291	5.15896	71.4286	79.0514	10.6719	grunt
15_247	PAGcd	0.0384	4	0.021019	0.616183	3.41117	2.52837	78.1789	3.23408	0.603061	0.647574	7.38106	76.0456	80.9717	6.47773	grunt
15_247	PAGcd	0.026	3	0.061903	0.466202	13.2782	8.41794	77.3809	10.8786	0.406275	0.529909	30.4311	71.4286	83.3333	16.6667	grunt
15_247	PAGcd	0.03785	4	0.023672	0.623394	3.79727	5.18044	79.4814	6.5178	0.594045	0.650869	9.56557	74.9064	85.1064	13.617	grunt
15_247	PAGcd	0.0517	5	0.011603	0.636916	1.8217	6.16228	77.7329	7.92751	0.622751	0.650522	4.4593	71.6846	84.7458	18.2203	grunt
15_247	PAGcd	0.0267	3	0.004052	0.643977	0.629227	3.57486	74.9916	4.76701	0.639374	0.647005	1.19354	72.4638	77.5194	6.97674	grunt
15_247	PAGcd	0.03765	4	0.036731	0.607585	6.04535	5.10396	79.9031	6.38769	0.566224	0.639083	12.8674	74.3494	84.3882	13.5021	grunt
15_247	PAGcd	0.0253	3	0.026684	0.630917	4.22936	3.53857	79.1305	4.47182	0.603995	0.657356	8.83466	76.6283	81.6326	6.53061	grunt
15_247	PAGcd	0.02565	3	0.006545	0.651032	1.00539	4.95384	78.1298	6.34053	0.64706	0.658586	1.78128	74.6269	81.6326	9.38776	grunt
15_247	PAGcd	0.03785	4	0.04033	0.616354	6.54339	5.67413	79.5416	7.13353	0.557168	0.647106	16.1419	72.9927	82.9875	13.6929	grunt
15_247	PAGcd	0.0393	4	0.090778	0.571481	15.8846	9.62543	77.1465	12.4768	0.435549	0.624113	43.2936	67.3401	86.5801	28.5714	grunt
15_247	PAGcd	0.03875	4	0.034366	0.639153	5.37682	7.87443	77.9334	10.1041	0.595369	0.67206	12.8812	71.1744	86.5801	21.645	grunt
15_247	PAGcd	0.0391	4	0.010932	0.644571	1.69605	4.86889	76.9355	6.32854	0.634721	0.658587	3.7601	71.6846	81.3008	13.4146	grunt
15_247	PAGcd	0.02575	3	0.059569	0.593219	10.0417	6.63588	77.9523	8.51274	0.524491	0.629999	20.1163	73.2601	82.6446	12.8099	grunt
15_247	PAGcd	0.0252	3	0.1221	0.583066	20.9409	6.25481	79.6108	7.85674	0.44209	0.655119	48.187	75.188	84.0336	11.7647	grunt
15_247	PAGcd	0.0393	4	0.045827	0.616544	7.4329	7.33496	76.8263	9.54745	0.549615	0.653295	18.8641	68.4931	82.3045	20.1646	grunt
15_247	PAGcd	0.04045	4	0.085672	0.594643	14.4072	6.34436	74.5196	8.51369	0.466824	0.647763	38.7595	68.7285	81.3008	18.2927	grunt
15_247	PAGcd	0.02435	3	0.034409	0.616651	5.57998	7.42407	82.4697	9.00218	0.576924	0.637045	10.4211	77.2201	87.7193	13.5965	grunt
15_247	PAGcd	0.0378	4	0.125715	0.589689	21.319	6.76939	79.742	8.48911	0.401466	0.660374	64.4907	73.5294	86.9565	18.2609	grunt
15_247	PAGcd	0.03705	4	0.062987	0.603853	10.4309	8.63473	81.5765	10.5848	0.519515	0.654302	25.9448	73.2601	90.4977	23.5294	grunt
15_247	PAGcd	0.0272	3	0.041209	0.571626	7.20909	6.52463	73.8178	8.83883	0.524963	0.603027	14.8704	69.2041	78.4314	13.3333	grunt
15_247	PAGcd	0.0269	3	0.007746	0.634959	1.21996	4.30685	74.474	5.78303	0.628083	0.643351	2.43089	71.4286	77.5194	8.52713	grunt
15_247	PAGcd	0.02755	3	0.007277	0.615331	1.18262	4.29296	72.722	5.90325	0.60864	0.623079	2.37223	69.6864	75.7576	8.71212	grunt
15_247	PAGcd	0.0404	4	0.020283	0.64141	3.16221	8.42528	74.8819	11.2514	0.620296	0.665575	7.29953	66.8896	83.682	25.1046	grunt
15_247	PAGcd	0.0388	4	0.012591	0.635237	1.98202	4.14709	77.4654	5.35347	0.622886	0.650449	4.42503	73.8007	81.9672	11.0656	grunt
15_247	PAGcd	0.03735	4	0.018349	0.630371	2.91087	7.56896	80.7998	9.36756	0.604559	0.647811	7.15423	72.9927	88.1057	20.7049	grunt
15_247	PAGcd	0.03935	4	0.013965	0.637117	2.19186	7.7508	76.7385	10.1003	0.61669	0.647907	5.06208	70.6714	85.4701	20.9402	grunt
15_247	PAGcd	0.03945	4	0.032516	0.61943	5.2493	7.82994	76.5817	10.2243	0.572443	0.645012	12.677	68.7285	84.3882	22.7848	grunt
15_247	PAGcd	0.054	5	0.016777	0.62126	2.70042	7.60652	74.6074	10.1954	0.602677	0.644166	6.88412	68.9655	85.8369	24.4635	grunt
15_247	PAGcd	0.0414	4	0.030159	0.635761	4.74382	3.5133	72.5741	4.84098	0.590604	0.653141	10.5887	70.4225	76.6283	8.81226	grunt
15_247	PAGcd	0.0382	4	0.016099	0.640773	2.51239	6.92215	78.9453	8.76829	0.625065	0.656511	5.03073	71.6846	85.4701	19.2308	grunt
15_247	PAGcd	0.03865	4	0.021352	0.625992	3.41088	7.3635	78.0897	9.42954	0.601347	0.647195	7.62416	70.4225	85.1064	20.8511	grunt
15_247	PAGcd	0.03965	4	0.044912	0.603007	7.448	9.13566	76.4054	11.9568	0.536064	0.632425	17.9756	66.8896	85.1064	27.234	grunt
15_247	PAGcd	0.04	4	0.014065	0.637159	2.20743	7.87237	75.5336	10.4223	0.618191	0.647904	4.80639	68.4931	84.0336	22.6891	grunt
15_247	PAGcd	0.05375	5	0.029143	0.62308	4.67717	10.1745	75.3315	13.5063	0.591072	0.658182	11.354	68.7285	90.4977	31.6742	grunt
15_247	PAGcd	0.0251	3	0.079693	0.572223	13.9269	5.39974	79.8638	6.76118	0.481616	0.631447	31.1101	76.0456	83.682	10.0418	grunt
15_247	PAGcd	0.0398	4	0.014862	0.634816	2.34112	5.74351	75.6654	7.59067	0.61297	0.645992	5.3872	70.1754	81.6326	16.3265	grunt
15_247	PAGcd	0.0298	3	0.022472	0.627408	3.58172	6.07624	67.388	9.0168	0.612935	0.653296	6.58488	63.0915	71.6846	13.6201	grunt
15_247	PAGcd	0.03705	4	0.01391	0.629676	2.20911	7.6168	81.4438	9.35222	0.611393	0.645225	5.53358	74.0741	89.2857	20.5357	grunt
15_247	PAGcd	0.0394	4	0.089276	0.591499	15.0932	10.592	77.0837	13.7409	0.458287	0.644117	40.5488	67.5676	88.4956	30.9734	grunt
15_247	PAGcd	0.0394	4	0.017959	0.629494	2.85287	8.45885	76.737	11.0232	0.604271	0.645468	6.81768	69.9301	86.2069	23.2759	grunt
15_247	PAGcd	0.02935	3	0.017152	0.622398	2.75579	7.09748	68.5107	10.3597	0.610667	0.642083	5.1445	63.4921	73.5294	15.8088	grunt
15_247	PAGcd	0.039	4	0.042673	0.600518	7.10603	6.78851	77.3275	8.77891	0.551262	0.654972	18.8131	70.1754	83.682	19.2469	grunt
15_247	PAGcd	0.0402	4	0.020682	0.621856	3.32585	9.15893	75.3658	12.1526	0.597098	0.646123	8.21056	66.4452	84.7458	27.5424	grunt
15_247	PAGcd	0.0269	3	0.036288	0.608737	5.96112	7.06744	74.6838	9.46314	0.566858	0.63087	11.2924	69.6864	79.6813	14.3426	grunt
15_247	PAGcd	0.02765	3	0.010258	0.640146	1.60238	6.87504	72.658	9.46219	0.629333	0.649739	3.24249	67.7966	77.5194	14.3411	grunt
15_247	PAGcd	0.01295	2	0.025156	0.639279	3.93511	#DIV/0!	77.2201	NA	0.621491	0.657067	5.72437	77.2201	77.2201	0	grunt
15_247	PAGcd	0.0548	5	0.012223	0.641358	1.90587	7.00313	73.4573	9.53361	0.630392	0.656087	4.0761	67.7966	83.682	23.431	grunt
15_247	PAGcd	0.02445	3	0.058023	0.58911	9.84918	7.36322	82.1297	8.96536	0.522201	0.625562	19.7934	76.9231	87.3362	13.5371	grunt
15_247	PAGcd	0.0396	4	0.045161	0.615155	7.34145	5.48131	76.016	7.21073	0.548466	0.646294	17.8367	71.1744	81.9672	15.1639	grunt
15_247	PAGcd	0.0117	2	0.00217	0.568388	0.381827	0	85.4701	0	0.566853	0.569922	0.541447	85.4701	85.4701	0	grunt
15_247	PAGcd	0.0668	5	0.041269	0.621677	6.63828	22.4754	67.4093	33.3417	0.554868	0.663786	19.6295	35.8423	87.3362	143.668	grunt
15_247	PAGcd	0.0146	2	0.034213	0.604479	5.65996	0	68.4931	0	0.580286	0.628671	8.3381	68.4931	68.4931	0	grunt
15_247	PAGcd	0.02845	3	0.112239	0.582529	19.2676	12.6015	71.4106	17.6466	0.454869	0.665719	46.3541	62.5	80.3213	28.5141	grunt
15_247	PAGcd	0.0392	4	0.016288	0.625263	2.60506	10.1124	77.3768	13.0691	0.607116	0.645614	6.34109	68.7285	88.4956	28.7611	grunt
15_247	PAGcd	0.0262	3	0.015768	0.639087	2.46729	7.8702	76.7395	10.2558	0.621799	0.652679	4.96625	71.1744	82.3045	15.6379	grunt
15_247	PAGcd	0.0546	5	0.055778	0.574234	9.71354	9.36881	74.0657	12.6493	0.505679	0.646391	27.8266	67.1141	87.7193	30.7018	grunt
15_247	PAGcd	0.0374	4	0.099021	0.569838	17.377	7.8596	80.734	9.73518	0.422947	0.638287	50.9144	72.4638	88.1057	21.5859	grunt
15_247	PAGcd	0.02735	3	0.066464	0.606895	10.9515	5.4982	73.3323	7.49766	0.530188	0.64738	22.1037	69.4444	77.2201	11.1969	grunt
15_247	PAGcd	0.0392	4	0.023252	0.636887	3.65084	4.02596	76.67	5.25102	0.619015	0.66867	8.02149	72.9927	80.9717	10.9312	grunt
15_247	PAGcd	0.04015	4	0.07572	0.600243	12.615	7.9294	75.29	10.5318	0.487362	0.648244	33.0108	66.8896	82.6446	23.5537	grunt
15_247	PAGcd	0.0247	3	0.013527	0.62727	2.15641	7.44899	81.3129	9.1609	0.61669	0.642511	4.18691	76.0456	86.5801	13.8528	grunt
15_247	PAGcd	0.03885	4	0.005085	0.635302	0.800421	10.0282	78.0696	12.8453	0.628574	0.640835	1.95047	68.4931	88.4956	29.2035	grunt
15_247	PAGcd	0.04155	4	0.014248	0.631248	2.2571	8.2876	72.7947	11.3849	0.610031	0.640488	4.99268	67.1141	82.3045	22.6337	grunt
15_247	PAGcd	0.0388	4	0.017443	0.622997	2.79982	5.82249	77.6158	7.50167	0.607215	0.639214	5.26976	71.4286	82.9875	16.1826	grunt
15_247	PAGcd	0.03955	4	0.010061	0.639608	1.57303	6.27158	76.21	8.22935	0.625581	0.6478	3.55176	69.2041	81.3008	17.4797	grunt
15_247	PAGcd	0.03875	4	0.013943	0.618149	2.25561	9.54869	78.2217	12.2072	0.603831	0.635354	5.22046	68.0272	86.9565	27.8261	grunt
15_247	PAGcd	0.02525	3	0.0173	0.62825	2.75371	5.11236	79.3726	6.44097	0.611005	0.645605	5.66278	75.7576	82.9875	9.54357	grunt
15_247	PAGcd	0.0402	4	0.015397	0.629308	2.44671	6.28646	74.9786	8.38434	0.620437	0.652345	5.14279	68.7285	81.3008	18.2927	grunt
15_247	PAGcd	0.03965	4	0.016273	0.630039	2.58278	7.58789	76.1532	9.96398	0.614784	0.64736	5.29879	69.4444	84.3882	21.519	grunt
15_247	PAGcd	0.02845	3	0.052988	0.613532	8.63649	6.84637	70.6306	9.6932	0.553854	0.655059	18.2728	65.7895	75.4717	14.717	grunt
15_247	PAGcd	0.04155	4	0.021272	0.611483	3.47876	6.06485	72.5281	8.36206	0.584625	0.635292	8.66657	67.7966	79.3651	17.0635	grunt
15_247	PAGcd	0.04005	4	0.016357	0.618048	2.64654	9.10093	75.6497	12.0304	0.596306	0.635125	6.50998	66.2252	84.3882	27.4262	grunt
15_247	PAGcd	0.0387	4	0.021528	0.625789	3.44014	10.4308	78.4492	13.2963	0.596042	0.646292	8.43061	68.0272	88.8889	30.6667	grunt
15_247	PAGcd	0.0552	5	0.032965	0.624537	5.27836	8.99146	73.2439	12.276	0.582801	0.662426	13.6625	65.3595	85.4701	30.7692	grunt
15_247	PAGcd	0.04105	4	0.013389	0.624435	2.14422	4.68025	73.2843	6.38643	0.607584	0.638385	5.06937	68.2594	77.5194	13.5659	grunt
15_247	PAGcd	0.04035	4	0.017545	0.628618	2.79107	8.81369	75.0561	11.7428	0.612266	0.65233	6.54359	65.7895	83.3333	26.6667	grunt
15_247	PAGcd	0.03765	4	0.012838	0.627194	2.04684	5.12436	79.9078	6.41285	0.615505	0.642125	4.32481	74.0741	83.682	12.9707	grunt
15_247	PAGcd	0.0259	3	0.004312	0.636527	0.67738	4.64646	77.3596	6.00631	0.631784	0.640208	1.33346	74.0741	80.6452	8.87097	grunt
15_247	PAGcd	0.0414	4	0.020227	0.616878	3.27895	10.803	73.4455	14.7089	0.595303	0.642217	7.88068	66.0066	85.8369	30.0429	grunt
15_247	PAGcd	0.02595	3	0.030622	0.595116	5.14557	7.38394	77.4234	9.53709	0.565154	0.626358	10.8296	72.2022	82.6446	14.4628	grunt
15_247	PAGcd	0.0532	5	0.060296	0.599396	10.0595	7.62437	75.7342	10.0673	0.493913	0.6419	29.9621	68.9655	86.2069	25	grunt
15_247	PAGcd	0.02625	3	0.028166	0.625591	4.5023	10.145	76.86	13.1993	0.593456	0.645996	8.85332	69.6864	84.0336	20.5882	grunt
15_247	PAGcd	0.02485	3	0.029027	0.638819	4.54392	8.52075	80.9314	10.5283	0.620849	0.672307	8.28836	74.9064	86.9565	16.087	grunt
15_247	PAGcd	0.0522	5	0.012328	0.633707	1.94533	6.85074	77.0629	8.8898	0.623437	0.654175	4.93034	70.922	86.5801	22.0779	grunt
15_247	PAGcd	0.01255	2	0.084877	0.57402	14.7865	0	79.6813	0	0.514003	0.634038	23.3529	79.6813	79.6813	0	grunt
15_247	PAGcd	0.0132	2	0.036938	0.598829	6.16843	0	75.7576	0	0.57271	0.624949	9.12133	75.7576	75.7576	0	grunt
15_247	PAGcd	0.0273	3	0.055706	0.594314	9.37316	10.3479	73.9837	13.9867	0.530218	0.631052	19.0174	66.6667	81.3008	21.9512	grunt
15_247	PAGcd	0.0266	3	0.009315	0.613388	1.5186	4.40471	75.3168	5.84825	0.603311	0.621684	3.04534	72.2022	78.4314	8.62745	grunt
15_247	PAGcd	0.01265	2	0.010817	0.62819	1.72196	0	79.0514	0	0.620541	0.635839	2.46524	79.0514	79.0514	0	grunt
15_247	PAGcd	0.01255	2	0.020876	0.631098	3.30781	0	79.6813	0	0.616336	0.645859	4.78998	79.6813	79.6813	0	grunt
15_247	PAGcd	0.012	2	0.00857	0.629907	1.36047	0	83.3333	0	0.623848	0.635967	1.94268	83.3333	83.3333	0	grunt
15_247	PAGcd	0.0382	4	0.039008	0.610302	6.39158	9.0637	79.2106	11.4425	0.557125	0.641307	15.1101	70.922	88.8889	25.3333	grunt
15_247	PAGcd	0.0261	3	0.06642	0.580741	11.4371	11.7611	77.5205	15.1716	0.504267	0.624024	23.7487	69.2041	85.8369	24.0343	grunt
15_247	PAGcd	0.0133	2	0.075082	0.617453	12.16	0	75.188	0	0.564362	0.670544	18.8146	75.188	75.188	0	grunt
15_247	PAGcd	0.0119	2	0.018516	0.654851	2.82751	0	84.0336	0	0.641758	0.667943	4.08028	84.0336	84.0336	0	grunt
15_247	PAGcd	0.01105	2	0.023535	0.621182	3.7887	0	90.4977	0	0.60454	0.637824	5.50552	90.4977	90.4977	0	grunt
15_218	PAGcd	0.08005	8	0.03267	0.902242	3.62102	5.39656	87.7535	6.14968	0.84579	0.94469	11.6933	76.9231	91.7431	19.2661	grunt
15_218	PAGcd	0.0879	9	0.029185	0.911645	3.20134	3.58605	91.1361	3.93483	0.848502	0.942678	11.0991	85.4701	97.0874	13.5922	grunt
15_218	PAGcd	0.1006	10	0.046935	0.880775	5.32879	3.12774	89.5592	3.49237	0.781298	0.93455	19.6149	86.2069	93.8967	8.92019	grunt
15_218	PAGcd	0.09985	10	0.150749	0.867534	17.3767	2.93024	90.2248	3.2477	0.448026	0.956222	113.43	82.9875	93.0233	12.093	grunt
15_218	PAGcd	0.07705	8	0.137083	0.854105	16.0499	1.59243	90.8739	1.75235	0.52109	0.934747	79.383	88.4956	93.4579	5.60748	grunt
15_218	PAGcd	0.14305	11	0.079275	0.86851	9.12773	19.4991	80.2203	24.307	0.703981	0.958134	36.1022	26.0078	93.0233	257.674	grunt
15_218	PAGcd	0.0788	8	0.171166	0.849405	20.1513	5.62546	89.1373	6.311	0.441231	0.960314	117.644	80.6452	98.0392	21.5686	grunt
15_218	PAGcd	0.1015	10	0.148817	0.85247	17.4572	4.713	88.8983	5.30156	0.463726	0.978657	111.042	80.6452	94.7867	17.5356	grunt
15_218	PAGcd	0.09165	9	0.157156	0.845648	18.5841	5.93414	87.6536	6.76999	0.477151	0.949471	98.9876	79.0514	93.8967	18.7793	grunt
15_218	PAGcd	0.11185	11	0.142325	0.856369	16.6196	4.11411	89.5807	4.59263	0.449742	0.955421	112.438	81.9672	94.3396	15.0943	grunt
15_218	PAGcd	0.0886	9	0.03366	0.905626	3.71679	2.53576	90.3547	2.80645	0.833088	0.940499	12.8931	87.3362	95.2381	9.04762	grunt
15_218	PAGcd	0.10115	10	0.151424	0.868392	17.4373	4.22407	89.1573	4.73778	0.449535	0.959056	113.344	82.3045	94.3396	14.6226	grunt
15_218	PAGcd	0.09905	10	0.034179	0.901336	3.79199	3.37956	90.9722	3.71494	0.845673	0.954809	12.9053	86.5801	97.561	12.6829	grunt
15_218	PAGcd	0.11135	11	0.139331	0.853525	16.3242	3.81242	89.9551	4.23813	0.44276	0.937534	111.748	82.6446	94.3396	14.1509	grunt
15_218	PAGcd	0.12185	12	0.149381	0.860783	17.3541	2.94162	90.3627	3.25535	0.400846	0.945157	135.791	85.8369	95.2381	10.9524	grunt
15_218	PAGcd	0.09995	10	0.037778	0.904169	4.17818	4.15747	90.2118	4.60856	0.82733	0.948519	14.6482	84.0336	98.5222	17.2414	grunt
15_218	PAGcd	0.077	8	0.031548	0.9097	3.46793	2.40462	90.9637	2.6435	0.863645	0.956528	10.7548	87.3362	94.3396	8.01887	grunt
15_218	PAGcd	0.10005	10	0.151299	0.85462	17.7036	2.44328	90.0142	2.71433	0.44831	0.976199	117.751	85.8369	93.8967	9.38967	grunt
15_218	PAGcd	0.1107	11	0.065288	0.883068	7.39326	2.88871	90.418	3.19484	0.739905	0.949628	28.3445	85.1064	95.2381	11.9048	grunt
15_218	PAGcd	0.1121	11	0.137403	0.847988	16.2035	2.82695	89.2842	3.16623	0.463047	0.938293	102.634	86.5801	95.6938	10.5263	grunt
15_218	PAGcd	0.0449	5	0.015631	0.872972	1.79059	3.78961	89.208	4.24806	0.853054	0.89503	4.92068	84.7458	93.4579	10.2804	grunt
15_218	PAGcd	0.04375	5	0.024634	0.854732	2.88208	3.52524	91.5317	3.85139	0.815591	0.879654	7.85477	86.9565	95.2381	9.52381	grunt
15_218	PAGcd	0.05705	6	0.035468	0.819509	4.32798	5.16228	87.9019	5.87278	0.776879	0.8629	11.0726	79.0514	91.7431	16.0551	grunt
15_218	PAGcd	0.05595	6	0.16109	0.764319	21.0763	5.26665	89.6188	5.87672	0.455	0.913265	100.718	82.6446	94.3396	14.1509	grunt
15_218	PAGcd	0.0571	6	0.179621	0.794678	22.6029	5.91686	87.8859	6.73243	0.442199	0.944606	113.615	80.6452	95.2381	18.0952	grunt
15_218	PAGcd	0.0447	5	0.024776	0.862372	2.87303	4.4441	89.653	4.95701	0.835734	0.888554	6.32025	84.0336	94.3396	12.2642	grunt
15_215	PAGcs	0.05315	6	0.101907	0.902322	11.2938	12.9916	95.6313	13.5851	0.706679	0.967842	36.9564	75.7576	108.108	42.7027	grunt
15_215	PAGcs	0.09585	7	0.186726	0.873352	21.3804	30.7474	82.4758	37.2805	0.462293	0.991851	114.55	23.8379	105.263	341.579	grunt
15_215	PAGcs	0.068	7	0.093752	0.914679	10.2497	13.0642	89.9484	14.5241	0.711165	0.990534	39.2833	69.9301	103.093	47.4227	grunt
15_215	PAGcs	0.03355	4	0.041758	0.946265	4.41294	10.1781	90.1968	11.2843	0.909386	0.990383	8.90671	79.6813	100	25.5	grunt
15_215	PAGcs	0.03235	4	0.051897	0.938355	5.53061	7.95521	93.1915	8.53641	0.877495	0.995202	13.414	85.1064	101.01	18.6869	grunt
15_215	PAGcs	0.04255	5	0.062208	0.855579	7.27083	9.57879	94.7624	10.1082	0.745033	0.892958	19.8548	82.3045	104.712	27.2251	grunt
15_215	PAGcs	0.04315	5	0.017872	0.932443	1.91672	6.60769	93.0706	7.09965	0.914995	0.960726	4.99794	83.682	99.0099	18.3168	grunt
15_215	PAGcs	0.044	5	0.041657	0.90889	4.58329	8.7852	91.5737	9.59359	0.848926	0.955458	12.549	79.6813	100.502	26.1306	grunt
15_215	PAGcs	0.0419	5	0.034252	0.900236	3.80482	5.41725	95.6972	5.66083	0.871901	0.958548	9.9377	89.2857	101.523	13.7056	grunt
15_215	PAGcs	0.04455	5	0.092359	0.84323	10.9531	10.4884	90.7842	11.5531	0.709845	0.940674	32.5182	75.7576	100	32	grunt
15_215	PAGcs	0.0427	5	0.049803	0.914919	5.44347	6.78811	94.0607	7.21673	0.851398	0.95779	12.4961	84.7458	100	18	grunt
15_215	PAGcs	0.0423	5	0.023595	0.890112	2.65077	8.85233	95.1921	9.29943	0.862344	0.913723	5.95817	84.3882	104.712	24.0838	grunt
15_215	PAGcs	0.0449	5	0.08844	0.877239	10.0816	13.045	90.6928	14.3837	0.725046	0.940993	29.784	71.6846	101.01	40.9091	grunt
15_215	PAGcs	0.0312	4	0.009956	0.921023	1.08099	6.23927	96.4242	6.47065	0.906246	0.926995	2.28951	90.0901	102.564	13.8461	grunt
15_215	PAGcs	0.04275	5	0.176471	0.806663	21.8766	10.4681	94.5022	11.0771	0.498686	0.917339	83.9511	80	104.167	30.2083	grunt
15_215	PAGcs	0.04345	5	0.045829	0.888997	5.15513	10.7502	93.0904	11.5481	0.82336	0.933298	13.3522	77.5194	100.502	29.6482	grunt
15_215	PAGcs	0.0325	4	0.028331	0.933246	3.03573	6.16937	92.5841	6.66353	0.893626	0.957857	7.18778	86.2069	98.5222	14.2857	grunt
15_215	PAGcs	0.03325	4	0.045906	0.924079	4.96775	13.9153	91.7427	15.1678	0.855553	0.95275	11.3606	76.0456	102.564	34.8718	grunt
15_215	PAGcs	0.0429	5	0.092327	0.900174	10.2565	10.6838	94.2443	11.3363	0.747071	0.976813	30.7524	78.7402	102.041	29.5918	grunt
15_215	PAGcs	0.0314	4	0.036226	0.92112	3.93277	6.38384	95.8268	6.66185	0.881917	0.963874	9.29297	89.2857	102.041	14.2857	grunt
15_215	PAGcs	0.02985	4	0.155185	0.847724	18.3061	17.0529	102.293	16.6707	0.615181	0.934655	51.9319	88.1057	121.212	37.5758	grunt
15_215	PAGcs	0.03105	4	0.019621	0.92078	2.13094	5.11108	96.8039	5.27983	0.896977	0.944283	5.27395	90.9091	100	10	grunt
15_215	PAGcs	0.04365	5	0.172146	0.850372	20.2436	12.7318	93.0996	13.6755	0.552445	0.977211	76.8883	74.9064	103.093	37.6289	grunt
15_215	PAGcs	0.0447	5	0.101157	0.876105	11.5463	11.3117	90.6613	12.4768	0.699971	0.945282	35.046	74.3494	100.502	35.1759	grunt
15_215	PAGcs	0.0303	4	0.033258	0.92902	3.57989	5.88084	99.2451	5.92558	0.892157	0.972021	8.95176	93.0233	104.712	12.5655	grunt
15_215	PAGcs	0.03195	4	0.05652	0.911376	6.20157	7.39337	94.3001	7.84025	0.830411	0.960635	15.6818	85.8369	99.5025	15.9204	grunt
15_215	PAGcs	0.0306	4	0.031116	0.933106	3.3347	6.03385	98.2909	6.13877	0.905207	0.970929	7.26052	91.7431	103.627	12.9534	grunt
15_215	PAGcs	0.0206	3	0.039224	0.941917	4.16428	6.01011	97.273	6.1786	0.91515	0.986942	7.84483	93.0233	101.523	9.13706	grunt
15_215	PAGcs	0.0312	4	0.029458	0.924407	3.18668	5.81644	96.3962	6.03389	0.881313	0.947967	7.563	89.6861	100	11.5	grunt
15_215	PAGcs	0.032	4	0.042647	0.919696	4.63713	5.77026	93.9845	6.13959	0.870943	0.967612	11.0993	88.4956	100	13	grunt
15_215	PAGcs	0.0319	4	0.032691	0.953115	3.42995	8.96519	94.6402	9.47292	0.906713	0.97803	7.86541	84.3882	101.01	19.697	grunt
15_215	PAGcs	0.0315	4	0.017631	0.927365	1.90125	7.96955	95.6939	8.32817	0.91182	0.948563	4.02963	86.9565	102.564	17.9487	grunt
15_215	PAGcs	0.03135	4	0.02949	0.928362	3.17655	7.17488	96.0619	7.46902	0.905293	0.970573	7.21101	88.1057	102.041	15.8163	grunt
15_215	PAGcs	0.0305	4	0.029504	0.907618	3.25075	7.37406	98.74	7.46816	0.872231	0.938188	7.56187	90.4977	104.712	15.7068	grunt
15_215	PAGcs	0.0324	4	0.051408	0.941123	5.46245	7.82585	93.0534	8.41006	0.874937	1	14.294	84.0336	98.0392	16.6667	grunt
15_215	PAGcs	0.0315	4	0.054717	0.931214	5.87589	5.33267	95.4433	5.58726	0.861144	0.99406	15.4348	89.2857	98.5222	10.3448	grunt
15_215	PAGcs	0.0334	4	0.019326	0.946798	2.04118	11.2313	90.8047	12.3686	0.917922	0.958839	4.45755	78.125	99.5025	27.3632	grunt
15_215	PAGcs	0.03215	4	0.016814	0.919725	1.8281	9.87964	94.049	10.5048	0.900761	0.936517	3.96948	82.6446	100	21	grunt
15_215	PAGcs	0.0344	4	0.021642	0.946758	2.28592	14.0147	88.7851	15.7849	0.919293	0.966871	5.17555	73.2601	100.502	37.1859	grunt
15_215	PAGcs	0.0145	2	0.116811	0.860922	13.5682	#DIV/0!	68.9655	NA	0.778324	0.94352	21.2246	68.9655	68.9655	0	grunt
15_215	PAGcs	0.01045	2	0.032447	0.916941	3.53861	#DIV/0!	95.6938	NA	0.893997	0.939884	5.13278	95.6938	95.6938	0	grunt
15_215	PAGcs	0.021	3	0.033832	0.924989	3.65757	14.9305	96.3944	15.489	0.890691	0.958335	7.59457	85.8369	106.952	24.5989	grunt
15_215	PAGcs	0.0107	2	0.028955	0.96435	3.00249	#DIV/0!	93.4579	NA	0.943876	0.984824	4.33827	93.4579	93.4579	0	grunt
15_196	PAGcd	0.0983	10	0.022095	0.558549	3.95576	2.4907	91.6189	2.71854	0.503618	0.582824	15.7274	85.8369	94.3396	9.90566	grunt
15_196	PAGcd	0.12005	12	0.045584	0.549928	8.28909	2.0672	91.6731	2.25497	0.413469	0.585594	41.6294	85.8369	93.0233	8.37209	grunt
15_196	PAGcd	0.1188	12	0.011118	0.565515	1.96593	0.507246	92.5951	0.547811	0.545984	0.58274	6.73222	91.7431	93.4579	1.86916	grunt
15_196	PAGcd	0.1192	12	0.035917	0.554381	6.47876	1.83059	92.3166	1.98295	0.446932	0.594389	32.9931	86.9565	93.4579	7.47664	grunt
15_196	PAGcd	0.11905	12	0.015531	0.562891	2.75915	0.791335	92.4043	0.856383	0.526911	0.588982	11.7802	90.9091	93.4579	2.80374	grunt
15_196	PAGcd	0.12995	13	0.018519	0.569956	3.24922	0.795084	92.3495	0.860951	0.527227	0.594193	12.7016	90.4977	93.0233	2.7907	grunt
15_196	PAGcd	0.1305	13	0.025944	0.563281	4.60583	1.33638	91.9722	1.45303	0.499055	0.592768	18.7781	88.4956	93.4579	5.60748	grunt
15_196	PAGcd	0.1412	14	0.023347	0.562619	4.14976	1.37667	92.0876	1.49495	0.501098	0.594502	18.64	88.1057	93.0233	5.58139	grunt
15_196	PAGcd	0.1301	13	0.022658	0.568499	3.98561	0.916225	92.2451	0.99325	0.518704	0.603974	16.4391	90.4977	93.4579	3.27103	grunt
15_196	PAGcd	0.1191	12	0.017114	0.568431	3.01083	0.583235	92.3627	0.631462	0.528907	0.58374	10.3673	91.3242	93.4579	2.33645	grunt
15_196	PAGcd	0.13045	13	0.027241	0.560511	4.86009	1.02768	91.9999	1.11705	0.499667	0.589711	18.0209	89.2857	93.4579	4.6729	grunt
15_196	PAGcd	0.1193	12	0.027336	0.564203	4.84511	0.788492	92.2107	0.855098	0.500197	0.59961	19.8747	90.4977	93.0233	2.7907	grunt
15_196	PAGcd	0.11935	12	0.017448	0.550683	3.16847	0.882904	92.1737	0.95787	0.511996	0.579462	13.1772	90.0901	93.4579	3.73832	grunt
15_196	PAGcd	0.1196	12	0.021501	0.547804	3.92499	0.735752	91.9786	0.799916	0.502625	0.568004	13.0076	90.4977	92.5926	2.31481	grunt
15_196	PAGcd	0.11925	12	0.013335	0.56185	2.37338	0.704398	92.2481	0.763591	0.541618	0.582957	7.6325	90.9091	93.0233	2.32558	grunt
15_196	PAGcd	0.11965	12	0.021375	0.552213	3.87087	1.10931	91.9471	1.20647	0.50152	0.574877	14.6269	89.6861	93.0233	3.72093	grunt
15_196	PAGcd	0.1299	13	0.040844	0.551351	7.40802	2.00955	92.4174	2.17443	0.42686	0.578304	35.4785	90.0901	98.0392	8.82353	grunt
15_196	PAGcd	0.13045	13	0.021744	0.566193	3.84047	1.05665	92.0006	1.14853	0.511568	0.587188	14.7819	89.2857	93.0233	4.18605	grunt
15_196	PAGcd	0.12945	13	0.046654	0.545235	8.5567	1.57699	92.7235	1.70075	0.40356	0.577014	42.981	91.3242	97.561	6.82927	grunt
15_196	PAGcd	0.1409	14	0.045481	0.549074	8.2832	2.45597	92.323	2.66019	0.444038	0.580343	30.6967	87.3362	99.0099	13.3663	grunt
15_196	PAGcd	0.13085	13	0.042711	0.558812	7.64327	1.3471	91.7268	1.4686	0.431826	0.593121	37.352	87.7193	92.5926	5.55556	grunt
15_196	PAGcd	0.13005	13	0.045152	0.549586	8.21559	2.10621	92.3148	2.28155	0.419221	0.582317	38.9046	89.2857	98.0392	9.80392	grunt
15_196	PAGcd	0.12985	13	0.050478	0.550086	9.17646	1.95488	92.4507	2.11451	0.41088	0.593495	44.4449	90.4977	98.0392	8.33333	grunt
15_196	PAGcd	0.11945	12	0.01879	0.569462	3.29963	0.563393	92.0919	0.611773	0.529123	0.59244	11.9665	91.3242	93.0233	1.86047	grunt
15_196	PAGcd	0.1193	12	0.017123	0.565085	3.03021	0.522467	92.2072	0.566623	0.533321	0.581051	8.94958	91.7431	93.4579	1.86916	grunt
15_196	PAGcd	0.11875	12	0.038299	0.558294	6.85999	2.31893	92.6813	2.50205	0.445602	0.587652	31.8782	91.3242	99.5025	8.95522	grunt
15_196	PAGcd	0.1305	13	0.050093	0.555201	9.02256	1.90468	91.9887	2.07056	0.409781	0.595946	45.4301	90.4977	97.561	7.80488	grunt
15_196	PAGcd	0.1302	13	0.043048	0.553598	7.77609	2.32015	92.2176	2.51595	0.450968	0.595313	32.0078	88.8889	98.5222	10.8374	grunt
15_196	PAGcd	0.13	13	0.040092	0.550996	7.27621	2.15922	92.352	2.33803	0.451565	0.582525	29.0014	90.4977	98.5222	8.86699	grunt
15_196	PAGcd	0.13015	13	0.035216	0.557121	6.32103	2.12217	92.2439	2.30061	0.456191	0.588509	29.005	90.0901	98.5222	9.35961	grunt
15_196	PAGcd	0.12985	13	0.047599	0.556886	8.54734	1.70921	92.4425	1.84894	0.410654	0.591687	44.084	90.0901	97.0874	7.76699	grunt
15_196	PAGcd	0.1297	13	0.033759	0.557824	6.05199	2.46094	92.5776	2.65825	0.469176	0.590627	25.8861	90.4977	100	10.5	grunt
15_196	PAGcd	0.0654	7	0.038949	0.555076	7.01689	3.24376	91.8365	3.5321	0.470939	0.582359	23.659	87.7193	97.561	11.2195	grunt
15_196	PAGcd	0.1296	13	0.037731	0.559428	6.74456	2.22686	92.6396	2.40379	0.468246	0.591685	26.3622	90.0901	99.0099	9.90099	grunt
15_196	PAGcd	0.1296	13	0.030731	0.561578	5.47221	2.42692	92.6474	2.61952	0.496237	0.593485	19.597	90.9091	100	10	grunt
15_196	PAGcd	0.12965	13	0.033125	0.558104	5.93522	2.92067	92.6353	3.15287	0.480912	0.600596	24.8869	90.0901	101.523	12.6904	grunt
15_196	PAGcd	0.1408	14	0.046439	0.549031	8.45835	2.69882	92.3996	2.92081	0.425869	0.587179	37.8779	87.7193	100	14	grunt
15_196	PAGcd	0.14075	14	0.045197	0.549884	8.21931	2.34448	92.4145	2.53692	0.430535	0.59159	37.4079	90.0901	99.5025	10.4478	grunt
15_196	PAGcd	0.1296	13	0.034489	0.555876	6.20449	2.95167	92.6745	3.18499	0.483134	0.58312	20.6953	88.1057	101.01	14.6465	grunt
15_196	PAGcd	0.12945	13	0.028284	0.557034	5.07752	2.50525	92.7578	2.70085	0.496508	0.590902	19.0114	90.9091	100.502	10.5528	grunt
15_196	PAGcd	0.12945	13	0.032682	0.558272	5.8541	2.53808	92.7595	2.7362	0.478146	0.590934	23.5886	90.9091	100.502	10.5528	grunt
15_196	PAGcd	0.13005	13	0.035166	0.563783	6.23754	2.28915	92.3224	2.47952	0.472457	0.596323	26.2173	89.6861	98.5222	9.85222	grunt
15_196	PAGcd	0.12955	13	0.032991	0.556987	5.92317	2.46408	92.685	2.65855	0.469809	0.588011	25.1597	90.4977	100	10.5	grunt
15_196	PAGcd	0.12975	13	0.026423	0.558017	4.7351	3.31388	92.5859	3.57924	0.490121	0.578884	18.1103	89.6861	102.564	14.359	grunt
15_196	PAGcd	0.10695	11	0.024811	0.56166	4.41744	5.94592	93.7962	6.33919	0.518125	0.58997	13.8663	90.4977	110.497	22.0995	grunt
15_196	PAGcd	0.12915	13	0.027795	0.557611	4.98457	3.27455	93.0122	3.52056	0.487993	0.590412	20.9877	90.4977	103.093	13.9175	grunt
15_196	PAGcd	0.11845	12	0.027779	0.561691	4.94563	4.17331	93.0197	4.48648	0.508253	0.593457	16.764	89.6861	105.263	17.3684	grunt
15_196	PAGcd	0.07565	8	0.021557	0.550654	3.91483	4.72178	92.7253	5.09222	0.513421	0.57253	11.5129	87.7193	102.564	16.9231	grunt
15_196	PAGcd	0.11865	12	0.028374	0.556963	5.09434	3.88243	92.8439	4.18167	0.49441	0.588084	18.9466	90.0901	104.167	15.625	grunt
15_196	PAGcd	0.1298	13	0.024066	0.556692	4.32306	2.75811	92.5211	2.98106	0.507298	0.5785	14.0356	89.6861	100.502	12.0603	grunt
15_196	PAGcd	0.0737	8	0.022536	0.555105	4.05977	7.75439	95.4678	8.12251	0.522327	0.583515	11.7144	88.1057	111.732	26.8156	grunt
15_196	PAGcd	0.0756	8	0.026557	0.555161	4.78359	4.35992	92.7575	4.70034	0.509182	0.584908	14.8721	88.4956	102.041	15.3061	grunt
15_196	PAGcd	0.11835	12	0.038582	0.559211	6.89942	5.29022	93.1849	5.67712	0.459529	0.590146	28.4242	89.2857	108.696	21.7391	grunt
15_196	PAGcd	0.1293	13	0.026571	0.554249	4.79414	2.86131	92.8827	3.08056	0.50265	0.585494	16.4813	90.9091	101.523	11.6751	grunt
15_196	PAGcd	0.0754	8	0.035777	0.5474	6.53576	4.00443	92.9796	4.30678	0.475162	0.577209	21.4762	88.4956	101.01	14.1414	grunt
15_196	PAGcd	0.09635	10	0.056586	0.54692	10.3463	6.08646	93.7215	6.4942	0.408528	0.589491	44.2962	88.8889	109.29	22.9508	grunt
15_196	PAGcd	0.07545	8	0.033754	0.556552	6.06489	5.63477	93.0502	6.05563	0.486863	0.595582	22.3306	86.5801	104.712	20.9424	grunt
15_196	PAGcd	0.1188	12	0.028384	0.556488	5.10054	3.35036	92.6954	3.61438	0.488804	0.584586	19.5952	89.2857	102.041	14.2857	grunt
15_196	PAGcd	0.0644	7	0.025505	0.566003	4.50614	4.19673	93.3161	4.49733	0.521624	0.590764	13.2548	90.0901	101.523	12.6904	grunt
15_196	PAGcd	0.0626	7	0.023939	0.557241	4.29594	7.45437	96.2864	7.74187	0.523616	0.581632	11.0798	91.3242	110.497	20.9945	grunt
15_196	PAGcd	0.0967	10	0.01877	0.563736	3.32951	4.14406	93.2228	4.44533	0.51773	0.576851	11.4192	90.0901	103.627	15.0259	grunt
15_196	PAGcd	0.05525	6	0.034823	0.556024	6.26282	2.01638	90.5342	2.2272	0.486945	0.58001	19.112	87.3362	92.5926	6.01852	grunt
15_196	PAGcd	0.09775	10	0.050431	0.553029	9.11913	3.94121	92.2158	4.2739	0.412353	0.583047	41.395	86.5801	101.01	16.6667	grunt
15_196	PAGcd	0.0755	8	0.034602	0.558503	6.19557	4.13071	92.8669	4.44799	0.483798	0.594086	22.7964	87.7193	101.01	15.1515	grunt
15_196	PAGcd	0.06425	7	0.018979	0.558016	3.40116	3.71031	93.5029	3.96812	0.533536	0.580195	8.74519	89.6861	100.502	12.0603	grunt
15_196	PAGcd	0.0644	7	0.02566	0.546399	4.69629	2.33199	93.2165	2.50169	0.505939	0.572056	13.0682	89.6861	96.6184	7.72947	grunt
15_196	PAGcd	0.06435	7	0.023361	0.552856	4.22558	3.30238	93.3377	3.5381	0.521824	0.587808	12.6447	88.4956	97.561	10.2439	grunt
15_196	PAGcd	0.05445	6	0.026929	0.554883	4.85312	2.0939	91.866	2.27929	0.517876	0.588062	13.5526	88.8889	93.8967	5.6338	grunt
15_196	PAGcd	0.0738	8	0.023696	0.56131	4.22154	2.40758	94.9026	2.53689	0.514712	0.594752	15.5504	92.1659	99.0099	7.42574	grunt
15_196	PAGcd	0.0738	8	0.033674	0.550262	6.11965	1.80953	94.8805	1.90717	0.475234	0.577158	21.4472	92.1659	97.561	5.85366	grunt
15_196	PAGcd	0.0537	6	0.018046	0.544935	3.31153	3.55571	93.218	3.81441	0.517509	0.565364	9.2472	88.8889	97.561	9.7561	grunt
15_196	PAGcd	0.05335	6	0.030107	0.538594	5.58999	6.73678	94.0843	7.16036	0.497101	0.577847	16.2433	87.7193	105.263	20	grunt
15_196	PAGcd	0.0646	7	0.026873	0.556852	4.82587	1.08	92.8897	1.16267	0.521401	0.582988	11.812	91.3242	94.3396	3.30189	grunt
15_196	PAGcd	0.05555	6	0.033754	0.562772	5.99776	1.56333	90.0306	1.73644	0.511771	0.59735	16.7221	88.8889	91.7431	3.21101	grunt
15_196	PAGcd	0.05275	6	0.011077	0.559258	1.98062	3.96749	94.9143	4.18007	0.5458	0.573428	5.06206	92.1659	101.523	10.1523	grunt
15_196	PAGcd	0.0747	8	0.031577	0.556334	5.67582	2.30995	93.7581	2.46374	0.495319	0.603168	21.7737	89.2857	96.6184	8.21256	grunt
15_196	PAGcd	0.05415	6	0.027688	0.560096	4.94344	0.942853	92.3437	1.02103	0.511015	0.57996	13.4916	91.7431	93.8967	2.34742	grunt
15_196	PAGcd	0.05485	6	0.02375	0.560651	4.23614	3.40729	91.2557	3.73378	0.517764	0.58852	13.6657	88.1057	97.0874	10.1942	grunt
15_196	PAGcd	0.05305	6	0.020946	0.546291	3.83428	3.52826	94.3551	3.73934	0.519981	0.574339	10.4538	90.0901	99.5025	10.4478	grunt
15_196	PAGcd	0.06535	7	0.027246	0.55691	4.8923	2.08312	91.8534	2.26787	0.500513	0.579867	15.8544	88.1057	94.3396	7.07547	grunt
15_196	PAGcd	0.0652	7	0.026861	0.555114	4.83888	1.51261	92.0452	1.64334	0.503704	0.57835	14.8194	90.0901	94.3396	4.71698	grunt
15_196	PAGcd	0.0548	6	0.045542	0.545992	8.34112	2.68196	91.3044	2.93739	0.477123	0.585929	22.8045	87.3362	94.7867	8.53081	grunt
15_196	PAGcd	0.05275	6	0.058056	0.527902	10.9975	7.87453	95.2926	8.26353	0.430889	0.581657	34.9899	86.2069	106.952	24.0642	grunt
15_196	PAGcd	0.06405	7	0.024383	0.560724	4.34854	2.31704	93.7249	2.47217	0.524671	0.593611	13.1398	90.0901	96.6184	7.24638	grunt
15_196	PAGcd	0.06485	7	0.023442	0.559586	4.18916	1.24807	92.5353	1.34875	0.520851	0.581326	11.6108	90.4977	94.3396	4.24528	grunt
15_196	PAGcd	0.0533	6	0.01793	0.554014	3.2364	4.45685	93.9704	4.74282	0.534126	0.576803	7.99012	89.6861	101.523	13.198	grunt
15_196	PAGcd	0.07635	8	0.049211	0.548916	8.9652	3.37285	91.7937	3.67438	0.433136	0.584263	34.8914	85.1064	95.2381	11.9048	grunt
15_196	PAGcd	0.05285	6	0.025306	0.557442	4.5396	1.29902	94.6215	1.37285	0.506057	0.571778	12.9869	93.4579	96.6184	3.38164	grunt
15_196	PAGcd	0.05285	6	0.022553	0.569408	3.9607	3.83689	94.7256	4.05053	0.530663	0.597756	12.6433	92.5926	101.523	9.64467	grunt
15_196	PAGcd	0.0654	7	0.030294	0.531914	5.69535	3.97279	91.8881	4.32351	0.497027	0.577375	16.1656	86.2069	96.6184	12.0773	grunt
15_196	PAGcd	0.0645	7	0.04171	0.539382	7.73296	4.90916	93.2475	5.26466	0.463795	0.581747	25.432	84.7458	99.0099	16.8317	grunt
15_196	PAGcd	0.044	5	0.024064	0.570083	4.22121	2.44025	90.9595	2.68279	0.53026	0.587569	10.8079	87.3362	92.5926	6.01852	grunt
15_196	PAGcd	0.06445	7	0.013846	0.558809	2.47775	1.55576	93.1171	1.67075	0.539483	0.573423	6.29129	90.9091	95.2381	4.7619	grunt
15_196	PAGcd	0.0654	7	0.06105	0.542298	11.2576	4.26515	91.9161	4.64027	0.411655	0.58681	42.5492	84.0336	96.6184	14.9758	grunt
15_196	PAGcd	0.066	7	0.045238	0.539386	8.38689	3.74851	91.0437	4.11726	0.44404	0.5816	30.9791	84.0336	94.7867	12.7962	grunt
15_196	PAGcd	0.0742	8	0.027574	0.539704	5.10916	2.03886	94.3774	2.16033	0.491206	0.569352	15.9092	91.3242	97.561	6.82927	grunt
15_196	PAGcd	0.07665	8	0.059862	0.541324	11.0585	3.20329	91.4234	3.5038	0.412666	0.599989	45.3934	85.4701	94.3396	10.3774	grunt
15_196	PAGcd	0.05235	6	0.035827	0.535653	6.68854	3.26738	95.6004	3.41775	0.480725	0.569932	18.5566	91.7431	99.5025	8.45771	grunt
15_196	PAGcd	0.06655	7	0.056927	0.53275	10.6854	3.39277	90.2632	3.75875	0.427165	0.585485	37.0629	85.4701	95.6938	11.9617	grunt
15_196	PAGcd	0.0631	7	0.026791	0.555232	4.82528	4.09838	95.2357	4.3034	0.50895	0.582058	14.3644	88.8889	100	12.5	grunt
15_196	PAGcd	0.05345	6	0.028076	0.563682	4.98085	2.58455	93.6039	2.76115	0.511542	0.587323	14.8143	89.2857	96.1539	7.69231	grunt
15_196	PAGcd	0.06485	7	0.034937	0.549588	6.35699	4.16252	92.6816	4.49121	0.4865	0.577848	18.7766	85.4701	98.0392	14.7059	grunt
15_196	PAGcd	0.0637	7	0.022488	0.548915	4.09683	2.05684	94.2293	2.18281	0.512417	0.577883	12.7761	90.9091	96.6184	6.28019	grunt
15_196	PAGcd	0.0743	8	0.029219	0.555914	5.25604	2.44041	94.2665	2.58884	0.50824	0.589269	15.943	90.4977	98.5222	8.86699	grunt
15_196	PAGcd	0.0745	8	0.038644	0.548975	7.03937	2.89136	94.0371	3.0747	0.482469	0.582521	20.7375	89.2857	97.561	9.26829	grunt
15_196	PAGcd	0.05215	6	0.036662	0.554474	6.61197	5.18831	96.1029	5.3987	0.488234	0.592236	21.3016	89.2857	101.523	13.7056	grunt
15_196	PAGcd	0.0537	6	0.01263	0.560847	2.25203	4.31254	93.2673	4.62385	0.542085	0.577828	6.59347	88.1057	99.5025	12.9353	grunt
15_196	PAGcd	0.07455	8	0.017394	0.556206	3.12724	2.01327	93.9332	2.1433	0.528372	0.573443	8.52999	91.3242	97.561	6.82927	grunt
15_196	PAGcd	0.06485	7	0.025933	0.562934	4.60679	1.37294	92.5381	1.48365	0.509027	0.58115	14.1686	90.9091	94.7867	4.2654	grunt
15_196	PAGcd	0.06365	7	0.03224	0.55139	5.84707	2.8655	94.3372	3.0375	0.503684	0.583584	15.8631	90.9091	98.5222	8.37438	grunt
15_196	PAGcd	0.0743	8	0.020576	0.565036	3.6415	2.10164	94.2524	2.2298	0.519552	0.5899	13.5403	91.7431	97.561	6.34146	grunt
15_196	PAGcd	0.06385	7	0.025622	0.559869	4.57643	2.02846	94.0066	2.15778	0.505835	0.581757	15.0093	91.3242	96.6184	5.7971	grunt
15_196	PAGcd	0.06465	7	0.03247	0.551068	5.89211	3.23275	92.9031	3.4797	0.502656	0.58472	16.3259	87.3362	97.0874	11.1651	grunt
15_196	PAGcd	0.06385	7	0.030844	0.556529	5.54227	1.74874	93.9971	1.86042	0.50702	0.592354	16.8306	92.1659	96.6184	4.83092	grunt
15_196	PAGcd	0.07515	8	0.04973	0.535264	9.29077	3.15588	93.242	3.38461	0.45513	0.577508	26.8886	86.9565	96.6184	11.1111	grunt
15_196	PAGcd	0.06345	7	0.02864	0.556613	5.14537	2.73991	94.6277	2.89546	0.501224	0.595578	18.8247	92.1659	99.0099	7.42574	grunt
15_196	PAGcd	0.0631	7	0.025772	0.553744	4.65416	3.60358	95.2005	3.78525	0.503715	0.580145	15.1733	90.4977	100	10.5	grunt
15_196	PAGcd	0.0643	7	0.025199	0.566131	4.45101	2.91966	93.3888	3.12635	0.520088	0.593289	14.0749	89.2857	97.0874	8.73786	grunt
15_196	PAGcd	0.0541	6	0.023652	0.561437	4.21278	3.50938	92.5258	3.79287	0.526269	0.592238	12.5353	88.4956	98.0392	10.7843	grunt
15_196	PAGcd	0.06405	7	0.029693	0.549549	5.40315	1.68347	93.702	1.79662	0.497503	0.580399	16.6624	91.3242	96.1539	5.28846	grunt
15_196	PAGcd	0.0647	7	0.024512	0.542993	4.51416	3.7356	92.8653	4.0226	0.511262	0.566417	10.788	86.2069	96.6184	12.0773	grunt
15_196	PAGcd	0.0644	7	0.025629	0.56037	4.57364	2.50007	93.2232	2.68182	0.512464	0.592535	15.6248	90.0901	97.0874	7.76699	grunt
15_196	PAGcd	0.0523	6	0.032644	0.551242	5.92185	2.68426	95.6628	2.80596	0.491603	0.579351	17.8494	92.1659	99.0099	7.42574	grunt
15_196	PAGcd	0.05305	6	0.029675	0.564961	5.25259	3.08229	94.3326	3.26748	0.519152	0.61079	17.6515	89.6861	97.561	8.78049	grunt
15_196	PAGcd	0.0523	6	0.022981	0.550083	4.17767	4.14823	95.7412	4.33275	0.510235	0.573573	12.4135	91.7431	102.564	11.7949	grunt
15_196	PAGcd	0.0638	7	0.01741	0.559167	3.1135	4.33503	94.2009	4.6019	0.537136	0.582354	8.4183	91.3242	102.564	12.3077	grunt
15_196	PAGcd	0.06275	7	0.01857	0.551859	3.36496	2.65643	95.6787	2.7764	0.523028	0.572085	9.37937	92.5926	99.0099	6.93069	grunt
15_196	PAGcd	0.0542	6	0.025855	0.567999	4.55199	2.99831	92.3293	3.24741	0.521197	0.588559	12.9247	88.1057	96.1539	9.13462	grunt
15_196	PAGcd	0.05295	6	0.027061	0.553343	4.89053	3.44032	94.5282	3.63946	0.504349	0.578347	14.6721	90.0901	99.5025	10.4478	grunt
15_196	PAGcd	0.054	6	0.020025	0.541427	3.69847	2.04155	92.6288	2.204	0.514255	0.568287	10.5069	89.6861	94.7867	5.6872	grunt
15_196	PAGcd	0.06435	7	0.046389	0.540669	8.57997	4.31466	93.4102	4.61905	0.440203	0.5752	30.6669	86.5801	97.561	12.6829	grunt
15_196	PAGcd	0.06345	7	0.011565	0.551803	2.09584	3.06685	94.6445	3.24039	0.537418	0.570322	6.12276	91.3242	99.0099	8.41584	grunt
15_196	PAGcd	0.05275	6	0.024951	0.554963	4.49597	1.51574	94.8062	1.59878	0.51112	0.579794	13.4358	92.5926	96.6184	4.34783	grunt
15_196	PAGcd	0.0539	6	0.019554	0.55923	3.49661	1.10959	92.7751	1.196	0.536537	0.579494	8.00632	90.9091	93.8967	3.28639	grunt
15_196	PAGcd	0.0635	7	0.030772	0.554549	5.54901	3.54496	94.5997	3.74733	0.49657	0.58577	17.9633	89.2857	98.5222	10.3448	grunt
15_196	PAGcd	0.0515	6	0.032179	0.536819	5.9943	6.00284	97.3664	6.1652	0.491585	0.578009	17.5807	92.5926	107.527	16.129	grunt
15_196	PAGcd	0.06145	7	0.032128	0.545266	5.89212	5.97459	97.9303	6.10086	0.498761	0.578532	15.994	92.1659	108.108	17.2973	grunt
15_196	PAGcd	0.0648	7	0.021159	0.557207	3.79736	3.27345	92.6864	3.53175	0.518259	0.579776	11.8698	88.8889	98.5222	10.8374	grunt
15_196	PAGcd	0.06325	7	0.022495	0.546633	4.11513	4.14834	95.0135	4.36606	0.510752	0.578353	13.2356	89.6861	99.5025	10.9453	grunt
15_196	PAGcd	0.06325	7	0.034249	0.539776	6.34507	5.00175	95.0812	5.2605	0.485045	0.56957	17.4261	87.7193	102.564	16.9231	grunt
15_196	PAGcd	0.0638	7	0.030421	0.548074	5.5506	3.54394	94.1548	3.76395	0.500698	0.582174	16.2725	89.2857	98.5222	10.3448	grunt
15_196	PAGcd	0.0642	7	0.016921	0.558643	3.02888	2.17441	93.4998	2.32558	0.532124	0.577625	8.55096	90.4977	97.0874	7.28155	grunt
15_196	PAGcd	0.06355	7	0.016173	0.55162	2.93182	2.38517	94.4636	2.52496	0.51944	0.569007	9.54236	92.1659	98.0392	6.37255	grunt
15_196	PAGcd	0.06235	7	0.030402	0.541897	5.61026	4.21396	96.384	4.37205	0.504521	0.581624	15.2825	90.4977	102.041	12.7551	grunt
15_196	PAGcd	0.06365	7	0.020514	0.563512	3.64042	2.1436	94.3059	2.27304	0.53024	0.581846	9.73257	91.7431	97.561	6.34146	grunt
15_196	PAGcd	0.06415	7	0.027333	0.539802	5.06353	2.27824	93.5769	2.43461	0.508127	0.57428	13.019	90.9091	96.6184	6.28019	grunt
15_196	PAGcd	0.0641	7	0.042489	0.536351	7.92177	1.93229	93.6377	2.06358	0.453513	0.570107	25.709	90.0901	95.6938	6.2201	grunt
15_196	PAGcd	0.07325	8	0.041259	0.542666	7.60301	5.45871	95.8303	5.69622	0.445524	0.569859	27.9077	86.9565	104.712	20.4188	grunt
15_196	PAGcd	0.06435	7	0.045634	0.542711	8.40856	4.387	93.4065	4.69668	0.445108	0.574913	29.1627	88.8889	101.01	13.6364	grunt
15_196	PAGcd	0.0624	7	0.046077	0.535711	8.60106	4.53836	96.3281	4.71136	0.43958	0.572238	30.1783	90.9091	103.627	13.9896	grunt
15_196	PAGcd	0.0631	7	0.016857	0.545438	3.09054	3.48093	95.1938	3.65667	0.517997	0.56226	8.54509	89.6861	100.502	12.0603	grunt
15_196	PAGcd	0.1637	7	0.030543	0.544485	5.60952	4.03061	94.7423	4.25429	0.495139	0.579792	17.0968	90.4977	100.502	11.0553	grunt
15_196	PAGcd	0.0634	7	0.027301	0.545569	5.00417	1.006	94.6462	1.06291	0.495139	0.566624	14.4373	93.0233	96.1539	3.36538	grunt
15_196	PAGcd	0.06445	7	0.03475	0.536158	6.48137	5.4097	93.3587	5.79454	0.473721	0.565094	19.2883	85.8369	100.502	17.0854	grunt
15_196	PAGcd	0.05195	6	0.01685	0.553642	3.04356	5.58797	96.4967	5.79084	0.528973	0.570136	7.7816	90.4977	105.263	16.3158	grunt
15_196	PAGcd	0.06405	7	0.025558	0.545814	4.6825	1.4359	93.6951	1.53252	0.51359	0.571147	11.207	91.7431	95.6938	4.30622	grunt
15_196	PAGcd	0.0538	6	0.017538	0.550147	3.18778	3.06514	93.0183	3.2952	0.527486	0.568196	7.71777	88.4956	97.0874	9.70874	grunt
15_196	PAGcd	0.06465	7	0.032566	0.539964	6.03119	2.89329	92.8855	3.1149	0.488946	0.575863	17.7764	87.3362	95.6938	9.56938	grunt
15_196	PAGcd	0.05275	6	0.026915	0.547299	4.91775	4.29602	94.9407	4.52495	0.509047	0.571053	12.1808	89.6861	101.01	12.6263	grunt
15_196	PAGcd	0.06295	7	0.020271	0.547103	3.70514	3.12016	95.4015	3.27056	0.516019	0.566136	9.71227	89.6861	99.0099	10.396	grunt
15_196	PAGcd	0.0533	6	0.0352	0.544631	6.46316	5.65782	94.0752	6.01415	0.481989	0.584744	21.319	87.3362	102.564	17.4359	grunt
15_196	PAGcd	0.05245	6	0.044034	0.529694	8.3131	9.37564	96	9.76629	0.470461	0.581143	23.5264	88.1057	111.732	26.8156	grunt
15_196	PAGcd	0.06235	7	0.02788	0.543583	5.12886	5.94937	96.526	6.16349	0.51305	0.576727	12.4116	89.6861	106.383	18.617	grunt
15_196	PAGcd	0.0623	7	0.054489	0.533132	10.2206	4.06092	96.4459	4.21057	0.417379	0.576365	38.0913	92.1659	103.627	12.4352	grunt
15_196	PAGcd	0.07505	8	0.038993	0.537307	7.25712	3.79334	93.4051	4.06117	0.451424	0.568512	25.9373	86.5801	99.5025	14.9254	grunt
15_196	PAGcd	0.0535	6	0.02106	0.551163	3.82099	3.84843	93.5857	4.1122	0.523612	0.573346	9.49835	88.1057	98.5222	11.8227	grunt
15_196	PAGcd	0.05255	6	0.013083	0.543532	2.40706	3.34262	95.2389	3.50972	0.523477	0.56021	7.01718	92.5926	100.502	8.54271	grunt
15_196	PAGcd	0.05255	6	0.024419	0.542163	4.504	1.86758	95.1765	1.96223	0.506044	0.573354	13.3013	93.0233	98.0392	5.39216	grunt
15_196	PAGcd	0.06375	7	0.013383	0.552229	2.4235	2.91163	94.1894	3.09125	0.529494	0.56299	6.32612	92.1659	100	8.5	grunt
15_196	PAGcd	0.0528	6	0.022279	0.545288	4.08566	4.43034	94.8567	4.67056	0.508521	0.569849	12.0601	90.9091	102.041	12.2449	grunt
15_196	PAGcd	0.0633	7	0.019477	0.543205	3.58566	2.96869	94.8616	3.1295	0.513388	0.565169	10.086	91.7431	100.502	9.54774	grunt
15_196	PAGcd	0.05315	6	0.012032	0.540719	2.2252	3.13199	94.154	3.32646	0.526582	0.557638	5.8975	91.3242	99.5025	8.95522	grunt
15_196	PAGcd	0.0635	7	0.025827	0.541254	4.77171	2.95337	94.5673	3.12303	0.496838	0.568345	14.3924	89.2857	97.561	9.26829	grunt
15_196	PAGcd	0.05385	6	0.026966	0.531668	5.0719	3.81493	92.9762	4.10313	0.481742	0.551917	14.567	87.7193	98.0392	11.7647	grunt
15_196	PAGcd	0.0635	7	0.025427	0.538484	4.72193	2.7202	94.5534	2.8769	0.496923	0.560783	12.8512	91.3242	98.0392	7.35294	grunt
15_196	PAGcd	0.0527	6	0.017437	0.54111	3.22251	3.87329	95.0028	4.07702	0.517353	0.56132	8.49838	90.0901	100	11	grunt
15_196	PAGcd	0.0538	6	0.022035	0.554024	3.97724	1.99771	92.9714	2.14874	0.514417	0.571564	11.109	90.0901	95.2381	5.71429	grunt
15_196	PAGcd	0.0645	7	0.035246	0.544435	6.47383	1.33423	93.0393	1.43405	0.47508	0.587866	23.7404	90.9091	94.7867	4.2654	grunt
15_196	PAGcd	0.0537	6	0.020813	0.539131	3.8605	3.58496	93.2208	3.84566	0.498497	0.55312	10.9574	88.1057	98.0392	11.2745	grunt
15_196	PAGcd	0.0543	6	0.019282	0.541395	3.56156	1.82277	92.1093	1.97892	0.517637	0.569338	9.9879	90.9091	95.2381	4.7619	grunt
15_196	PAGcd	0.04355	5	0.022699	0.532764	4.26067	2.06764	91.884	2.25027	0.4947	0.55451	12.0901	88.8889	93.4579	5.14019	grunt
15_196	PAGcd	0.0529	6	0.020622	0.535873	3.84836	1.52346	94.5373	1.61149	0.495975	0.551082	11.1108	93.0233	97.0874	4.36893	grunt
15_196	PAGcd	0.04345	5	0.012164	0.541209	2.24764	1.61621	92.0809	1.75521	0.521729	0.553642	6.11676	90.4977	94.3396	4.24528	grunt
15_165	PAGcd	0.043	5	0.127219	0.828953	15.3469	2.70617	93.0834	2.90725	0.608635	0.909975	49.5107	89.2857	95.2381	6.66667	grunt
15_165	PAGcd	0.0424	5	0.074759	0.843843	8.85935	3.35374	94.4299	3.55157	0.720895	0.91612	27.0809	90.0901	98.0392	8.82353	grunt
15_165	PAGcd	0.04105	5	0.0512492	0.813416	6.30048	4.03745	97.5646	4.13824	0.750183	0.877652	16.9917	94.3396	103.093	9.27835	grunt
15_165	PAGcd	0.0424	5	0.0636273	0.834129	7.628	2.77017	94.4006	2.93449	0.729179	0.887955	21.7745	91.3242	97.561	6.82927	grunt
15_165	PAGcd	0.04275	5	0.0863813	0.84918	10.1723	3.05015	93.6416	3.25726	0.712453	0.943082	32.3712	90.4977	97.0874	7.28155	grunt
15_165	PAGcd	0.04165	5	0.0551352	0.84394	6.53307	3.3693	96.1283	3.505	0.756219	0.885273	17.0656	91.7431	99.0099	7.92079	grunt
15_165	PAGcd	0.04215	5	0.0547544	0.86271	6.3468	3.3249	94.9863	3.5004	0.784381	0.932487	18.8818	91.7431	98.5222	7.38916	grunt
15_165	PAGcd	0.04115	5	0.0590112	0.837171	7.04888	3.0848	97.2801	3.17105	0.74735	0.907381	21.4131	93.0233	100	7.5	grunt
15_165	PAGcd	0.0417	5	0.0320956	0.84911	3.77991	3.11295	95.9989	3.24269	0.811216	0.884623	9.04897	92.5926	99.5025	7.46269	grunt
15_165	PAGcd	0.0431	5	0.0462013	0.851352	5.42682	2.44405	92.8568	2.63206	0.795514	0.903856	13.6192	89.2857	94.7867	6.16114	grunt
15_165	PAGcd	0.04215	5	0.0942958	0.832242	11.3303	3.14463	94.9779	3.3109	0.668335	0.909425	36.0732	90.9091	98.5222	8.37438	grunt
15_165	PAGcd	0.04205	5	0.0505414	0.869328	5.81385	2.90337	95.1911	3.05005	0.787013	0.90916	15.5203	92.1659	98.5222	6.89655	grunt
15_165	PAGcd	0.04185	5	0.0649327	0.852792	7.61414	3.066	95.6525	3.20535	0.74162	0.898883	21.2054	92.5926	99.5025	7.46269	grunt
15_165	PAGcd	0.0422	5	0.0636998	0.852406	7.47295	3.28523	94.872	3.4628	0.742782	0.90724	22.1407	91.3242	98.5222	7.88177	grunt
15_165	PAGcd	0.04285	5	0.0563129	0.837619	6.72298	3.70424	93.4591	3.96349	0.775035	0.88875	14.6723	89.6861	97.0874	8.25243	grunt
15_165	PAGcd	0.0422	5	0.0519818	0.868415	5.98582	2.39134	94.8322	2.52165	0.786875	0.930284	18.2251	91.7431	97.561	6.34146	grunt
15_165	PAGcd	0.042	5	0.0530892	0.849328	6.25072	2.51954	95.289	2.6441	0.78453	0.906848	15.5912	91.7431	97.0874	5.82524	grunt
15_165	PAGcd	0.04205	5	0.0696638	0.859027	8.10962	1.50067	95.1425	1.57728	0.744392	0.931036	25.0733	93.4579	97.0874	3.8835	grunt
15_165	PAGcd	0.04115	5	0.0326141	0.855467	3.81243	3.66801	97.3079	3.76949	0.801827	0.885253	10.4045	93.4579	102.041	9.18367	grunt
15_165	PAGcd	0.04315	5	0.0649605	0.854332	7.60366	2.19588	92.7395	2.36779	0.739127	0.891166	20.5701	89.6861	94.3396	5.18868	grunt
15_165	PAGcd	0.0417	5	0.0541651	0.856812	6.3217	3.03233	95.9953	3.15883	0.780034	0.916571	17.5041	92.5926	99.0099	6.93069	grunt
15_165	PAGcd	0.04245	5	0.0731714	0.838006	8.73161	3.17058	94.309	3.3619	0.733584	0.897332	22.3217	90.4977	97.561	7.80488	grunt
15_165	PAGcd	0.0429	5	0.0438073	0.862872	5.07691	2.52364	93.2913	2.70512	0.804337	0.916775	13.9789	90.9091	95.6938	5.26316	grunt
15_165	PAGcd	0.042	5	0.0606655	0.838978	7.23088	2.84439	95.3023	2.9846	0.746355	0.900353	20.6334	91.7431	98.0392	6.86275	grunt
15_165	PAGcd	0.0434	5	0.140995	0.806937	17.4729	4.11639	92.3096	4.45933	0.566179	0.903298	59.5428	86.2069	94.7867	9.95261	grunt
15_165	PAGcd	0.0427	5	0.0751309	0.844553	8.89594	2.04315	93.7102	2.18028	0.721125	0.909321	26.0976	91.7431	95.6938	4.30622	grunt
15_165	PAGcd	0.04315	5	0.0800745	0.872374	9.17892	1.962	92.7311	2.11579	0.736023	0.934032	26.9026	90.4977	94.7867	4.73934	grunt
15_165	PAGcd	0.0431	5	0.0692965	0.859991	8.05781	3.77332	92.9241	4.06065	0.740045	0.918262	24.0819	88.1057	96.1538	9.13462	grunt
15_165	PAGcd	0.04235	5	0.0655693	0.852526	7.69117	2.25613	94.4909	2.38767	0.754183	0.922263	22.2863	92.5926	97.561	5.36585	grunt
15_165	PAGcd	0.0422	5	0.0499706	0.860781	5.80526	2.21169	94.8247	2.3324	0.774898	0.903169	16.5534	93.0233	98.0392	5.39216	grunt
15_165	PAGcd	0.04165	5	0.0467679	0.862291	5.42368	2.83214	96.1009	2.94704	0.790735	0.909709	15.046	93.4579	99.0099	5.94059	grunt
15_165	PAGcd	0.0423	5	0.048803	0.847594	5.75783	2.94698	94.6317	3.11416	0.767795	0.890204	15.9429	91.3242	97.561	6.82927	grunt
15_165	PAGcd	0.04335	5	0.0536891	0.843563	6.36456	3.19111	92.355	3.45526	0.759906	0.889819	17.096	88.8889	95.6938	7.6555	grunt
15_165	PAGcd	0.04255	5	0.079601	0.846539	9.40312	2.06188	94.0403	2.19255	0.760215	0.931797	22.5702	92.5926	97.0874	4.85437	grunt
15_165	PAGcd	0.04255	5	0.0487958	0.852018	5.72708	3.31228	94.0946	3.52016	0.792055	0.914732	15.4885	90.4977	97.561	7.80488	grunt
15_165	PAGcd	0.0435	5	0.126541	0.815985	15.5078	4.26812	92.1053	4.63396	0.606499	0.919223	51.5621	86.5801	95.6938	10.5263	grunt
15_165	PAGcd	0.04305	5	0.0696468	0.858778	8.10998	2.94266	92.9849	3.16466	0.748224	0.912189	21.9139	90.0901	96.1538	6.73077	grunt
15_165	PAGcd	0.0425	5	0.0712964	0.882378	8.08003	2.06243	94.1515	2.19054	0.757152	0.931781	23.0639	92.1659	96.1538	4.32692	grunt
15_165	PAGcd	0.0418	5	0.0625353	0.878809	7.11591	3.47015	95.7875	3.62276	0.76799	0.917286	19.4399	92.1659	100	8.5	grunt
15_165	PAGcd	0.0432	5	0.0744226	0.85229	8.73207	2.42074	92.6396	2.61307	0.727437	0.906496	24.6151	90.4977	95.6938	5.74163	grunt
15_165	PAGcd	0.0427	5	0.0632975	0.85653	7.39	3.55951	93.7781	3.79567	0.763457	0.906852	18.7823	90.4977	97.0874	7.28155	grunt
15_165	PAGcd	0.0422	5	0.114521	0.823157	13.9124	4.35665	94.9384	4.58892	0.632376	0.920798	45.6092	89.6861	98.5222	9.85222	grunt
15_165	PAGcd	0.04315	5	0.0686103	0.855711	8.01793	2.88448	92.7671	3.10938	0.751091	0.920073	22.4983	90.0901	95.6938	6.2201	grunt
15_165	PAGcd	0.04355	5	0.108298	0.809978	13.3704	3.89008	91.9752	4.22948	0.636965	0.910588	42.9572	86.5801	95.2381	10	grunt
15_165	PAGcd	0.0425	5	0.0518208	0.868985	5.96336	3.63714	94.2227	3.86015	0.78092	0.909353	16.4463	90.9091	98.0392	7.84314	grunt
15_165	PAGcd	0.0427	5	0.0525022	0.871944	6.02128	2.72996	93.7367	2.91237	0.782792	0.919464	17.4595	90.4977	96.6184	6.76329	grunt
15_165	PAGcd	0.0527	6	0.132577	0.826836	16.0343	3.36337	94.9706	3.54148	0.569306	0.923732	62.2557	91.7431	99.5025	8.45771	grunt
15_165	PAGcd	0.04325	5	0.0755034	0.874939	8.62956	1.27374	92.4987	1.37703	0.750211	0.950844	26.7436	90.9091	93.8967	3.28638	grunt
15_165	PAGcd	0.0429	5	0.0713264	0.862413	8.27057	3.40698	93.3341	3.65031	0.771097	0.936448	21.4435	89.2857	96.1538	7.69231	grunt
15_165	PAGcd	0.0426	5	0.0749072	0.872183	8.58847	2.98005	93.9684	3.17133	0.745039	0.940621	26.2513	90.0901	97.0874	7.76699	grunt
15_165	PAGcd	0.04265	5	0.118051	0.824837	14.3121	4.3539	93.9434	4.6346	0.614674	0.893671	45.3894	87.7193	97.561	11.2195	grunt
15_165	PAGcd	0.04265	5	0.0790881	0.869483	9.09599	1.72915	93.8106	1.84323	0.73287	0.923925	26.0695	91.7431	95.2381	3.80952	grunt
15_165	PAGcd	0.0425	5	0.0626349	0.854927	7.32635	2.99671	94.1891	3.18159	0.775909	0.913553	17.7398	90.9091	97.561	7.31707	grunt
15_165	PAGcd	0.043	5	0.0582398	0.871553	6.6823	1.76689	93.0484	1.89889	0.77118	0.912553	18.3321	91.3242	94.7867	3.79147	grunt
15_165	PAGcd	0.0424	5	0.0821362	0.848979	9.67469	3.91474	94.465	4.14412	0.708163	0.915543	29.2842	88.8889	98.0392	10.2941	grunt
15_165	PAGcd	0.0417	5	0.0699874	0.848549	8.2479	3.24882	96.0067	3.38395	0.769811	0.9239	20.0165	91.7431	99.5025	8.45771	grunt
15_165	PAGcd	0.04285	5	0.072692	0.866537	8.38879	2.21426	93.3886	2.37102	0.743551	0.918759	23.5637	90.4977	95.6938	5.74163	grunt
15_165	PAGcd	0.04285	5	0.123883	0.828408	14.9544	1.86787	93.3768	2.00036	0.625299	0.920164	47.1557	91.3242	95.6938	4.78469	grunt
15_165	PAGcd	0.0424	5	0.0874381	0.853787	10.2412	2.19067	94.3771	2.32119	0.753669	0.92868	23.2212	92.5926	97.561	5.36585	grunt
15_165	PAGcd	0.042	5	0.0654239	0.851279	7.68536	1.59662	95.2584	1.67609	0.734903	0.890068	21.1137	93.0233	96.6184	3.86473	grunt
15_165	PAGcd	0.04295	5	0.0742427	0.845856	8.77723	2.36008	93.1769	2.5329	0.744702	0.904283	21.4288	90.0901	95.2381	5.71429	grunt
15_165	PAGcd	0.0427	5	0.089773	0.861751	10.4175	2.04389	93.7102	2.18107	0.70404	0.915863	30.0867	91.3242	96.1538	5.28846	grunt
15_165	PAGcd	0.04205	5	0.137272	0.83681	16.4042	2.8631	95.1886	3.00782	0.611983	0.946829	54.715	92.5926	99.0099	6.93069	grunt
15_165	PAGcd	0.04275	5	0.0770719	0.859183	8.97037	0.973197	93.5748	1.04002	0.723586	0.903483	24.8619	92.5926	94.7867	2.36967	grunt
15_165	PAGcd	0.0422	5	0.0796337	0.843502	9.44084	2.12144	94.8221	2.23729	0.732077	0.917245	25.2935	92.5926	97.561	5.36585	grunt
15_165	PAGcd	0.0421	5	0.12075	0.815212	14.8121	2.97503	95.0819	3.12891	0.613447	0.914122	49.0139	91.7431	98.0392	6.86275	grunt
15_165	PAGcd	0.0417	5	0.0761749	0.876563	8.69018	3.9461	96.0483	4.10845	0.766116	0.957803	25.0207	90.4977	99.5025	9.95025	grunt
15_165	PAGcd	0.0421	5	0.074599	0.835386	8.92989	3.43455	95.1037	3.61138	0.728419	0.888958	22.0395	92.1659	99.5025	7.9602	grunt
15_165	PAGcd	0.0431	5	0.0795337	0.855293	9.29899	2.70525	92.8662	2.91306	0.758459	0.937272	23.5759	90.0901	96.1538	6.73077	grunt
15_165	PAGcd	0.0416	5	0.130871	0.819564	15.9683	2.79084	96.2148	2.90064	0.608346	0.908641	49.3624	93.0233	99.0099	6.43564	grunt
15_165	PAGcd	0.04255	5	0.109153	0.828375	13.1767	1.92156	94.0365	2.04342	0.687221	0.9296	35.2694	92.1659	95.6938	3.82775	grunt
15_165	PAGcd	0.04295	5	0.0541084	0.862236	6.27536	2.816	93.196	3.02159	0.766002	0.894248	16.7423	89.6861	95.6938	6.69856	grunt
15_165	PAGcd	0.04195	5	0.0735086	0.849806	8.65004	3.00501	95.4231	3.14914	0.740021	0.906353	22.4766	91.7431	98.5222	7.38916	grunt
15_165	PAGcd	0.0426	5	0.0973085	0.852075	11.4202	2.53513	93.9477	2.69844	0.71748	0.93284	30.0161	91.3242	97.0874	6.31068	grunt
15_165	PAGcd	0.043	5	0.110172	0.850576	12.9527	3.44609	93.1199	3.7007	0.665639	0.921086	38.3762	88.8889	96.1538	8.17308	grunt
15_165	PAGcd	0.0421	5	0.0890562	0.871489	10.2189	3.03684	95.086	3.19378	0.723173	0.94801	31.0904	90.9091	97.561	7.31707	grunt
15_165	PAGcd	0.0425	5	0.127162	0.838374	15.1677	3.50557	94.2179	3.7207	0.612232	0.917008	49.7812	89.2857	97.561	9.26829	grunt
15_165	PAGcd	0.0411	5	0.0668017	0.860039	7.76729	3.65232	97.4294	3.74868	0.750053	0.919607	22.6056	92.1659	100.503	9.04523	grunt
15_165	PAGcd	0.04335	5	0.104776	0.836566	12.5245	2.49922	92.3228	2.70704	0.704705	0.931364	32.1637	89.6861	95.2381	6.19048	grunt
15_165	PAGcd	0.04155	5	0.135359	0.806017	16.7936	2.8111	96.3312	2.91816	0.585789	0.928917	58.5753	93.0233	99.5025	6.96517	grunt
15_165	PAGcd	0.04235	5	0.0650563	0.871991	7.46067	2.14263	94.4873	2.26764	0.794914	0.934705	17.5857	92.1659	97.0874	5.33981	grunt
15_165	PAGcd	0.0428	5	0.0719282	0.876445	8.20682	1.57222	93.4776	1.68192	0.752646	0.931327	23.7405	92.1659	95.6938	3.82775	grunt
15_165	PAGcd	0.04225	5	0.105865	0.856276	12.3634	4.13934	94.811	4.36589	0.672603	0.936631	39.2546	90.0901	98.5222	9.35961	grunt
15_165	PAGcd	0.0416	5	0.080305	0.83504	9.6169	3.25332	96.2368	3.38054	0.713307	0.920562	29.0555	92.1659	100	8.5	grunt
15_165	PAGcd	0.04195	5	0.0671983	0.84431	7.95896	3.27358	95.4367	3.4301	0.726538	0.895752	23.2905	91.3242	98.5222	7.88177	grunt
15_165	PAGcd	0.0426	5	0.121216	0.868609	13.9552	2.90408	93.965	3.09059	0.656206	0.945802	44.1319	90.0901	96.6184	7.24638	grunt
15_165	PAGcd	0.04265	5	0.0490839	0.871654	5.63112	1.25626	93.7993	1.3393	0.8111	0.93108	14.7923	92.1659	94.7867	2.8436	grunt
15_165	PAGcd	0.0429	5	0.0739592	0.852213	8.67848	2.84725	93.3043	3.05157	0.7692	0.926616	20.4648	90.9091	97.0874	6.79612	grunt
15_165	PAGcd	0.0424	5	0.0849119	0.849343	9.99736	3.38444	94.4329	3.58396	0.700186	0.903946	29.1008	89.6861	97.0874	8.25243	grunt
15_165	PAGcd	0.04275	5	0.0938225	0.872692	10.7509	3.13742	93.6478	3.35023	0.707637	0.941994	33.1182	89.2857	96.1538	7.69231	grunt
15_165	PAGcd	0.04175	5	0.109198	0.804003	13.5817	3.11189	95.8833	3.2455	0.636014	0.899082	41.362	92.5926	100	8	grunt
15_165	PAGcd	0.0424	5	0.0844527	0.841674	10.0339	5.5164	94.5899	5.83191	0.697434	0.904255	29.6546	86.9565	99.5025	14.4279	grunt
15_165	PAGcd	0.0405	5	0.0364204	0.835704	4.35805	4.05352	98.8907	4.09898	0.781393	0.878994	12.4906	94.3396	102.564	8.71795	grunt
15_165	PAGcd	0.042	5	0.0655898	0.836219	7.84362	3.38635	95.3275	3.55233	0.744232	0.904281	21.5053	92.1659	99.5025	7.9602	grunt
15_165	PAGcd	0.04255	5	0.0908999	0.833063	10.9115	2.74624	94.0669	2.91946	0.694724	0.908275	30.7389	90.9091	97.561	7.31707	grunt
15_165	PAGcd	0.04145	5	0.0872993	0.823033	10.607	3.83665	96.617	3.97099	0.715715	0.913561	27.6431	91.7431	101.01	10.101	grunt
15_165	PAGcd	0.0415	5	0.117532	0.80847	14.5376	2.91865	96.4514	3.02604	0.639412	0.902232	41.1035	93.4579	100	7	grunt
15_165	PAGcd	0.04165	5	0.0737034	0.812144	9.07516	3.38207	96.1264	3.51835	0.707336	0.881146	24.5725	93.4579	100.503	7.53769	grunt
15_165	PAGcd	0.0417	5	0.114634	0.825799	13.8816	3.68063	96.0316	3.83273	0.628509	0.925427	47.2418	90.9091	99.5025	9.45274	grunt
15_165	PAGcd	0.04155	5	0.0835511	0.817585	10.2193	4.22244	96.4122	4.37958	0.705315	0.911624	29.2506	90.4977	100.503	11.0553	grunt
15_165	PAGcd	0.0411	5	0.0714904	0.808173	8.84592	3.13402	97.3986	3.21773	0.708092	0.865348	22.2084	93.8967	101.523	8.12183	grunt
15_165	PAGcd	0.0408	5	0.125572	0.776698	16.1674	3.51338	98.1364	3.5801	0.587773	0.890609	51.5227	93.0233	101.01	8.58586	grunt
15_165	PAGcd	0.04135	5	0.19183	0.817469	23.4664	5.67929	96.9931	5.85535	0.48559	0.980765	101.974	89.2857	101.523	13.7056	grunt
15_165	PAGcd	0.0417	5	0.101605	0.832682	12.2022	5.03133	96.1293	5.23392	0.656387	0.914578	39.3351	88.8889	100	12.5	grunt
15_165	PAGcd	0.03075	4	0.0247389	0.874477	2.82899	4.48839	97.7017	4.59397	0.84422	0.904025	7.08408	92.5926	101.01	9.09091	grunt
15_165	PAGcd	0.04235	5	0.174222	0.80201	21.7231	5.29399	94.6812	5.59138	0.491913	0.89808	82.5688	87.3362	99.0099	13.3663	grunt
15_165	PAGcd	0.0309	4	0.0611251	0.839216	7.2836	2.41479	97.128	2.4862	0.757817	0.904821	19.3984	94.3396	98.5222	4.4335	grunt
15_165	PAGcd	0.05245	6	0.0684071	0.893072	7.65976	1.25199	95.3421	1.31316	0.782354	0.966502	23.5377	93.4579	96.6184	3.38164	grunt
15_165	PAGcd	0.0524	6	0.0918889	0.879061	10.4531	1.21774	95.4324	1.27602	0.715657	0.980951	37.0699	93.4579	96.6184	3.38164	grunt
15_165	PAGcd	0.05255	6	0.0880733	0.878118	10.0298	0.737838	95.1521	0.77543	0.728525	0.958117	31.5146	93.8967	95.6938	1.91388	grunt
15_165	PAGcd	0.0635	7	0.159355	0.823919	19.3411	1.1439	94.4998	1.21048	0.538367	0.955415	77.4653	92.5926	95.6938	3.34928	grunt
15_165	PAGcd	0.07355	8	0.14287	0.82956	17.2224	1.33723	95.1895	1.4048	0.567067	0.971527	71.3249	93.0233	96.6184	3.86473	grunt
15_165	PAGcd	0.07385	8	0.140956	0.820496	17.1794	1.90277	94.8198	2.00672	0.535058	0.958802	79.1959	91.3242	97.561	6.82927	grunt
15_165	PAGcd	0.06305	7	0.125997	0.855107	14.7346	2.3326	95.2113	2.44992	0.603076	0.961493	59.4315	90.9091	98.0392	7.84314	grunt
15_165	PAGcd	0.0626	7	0.089545	0.848564	10.5525	0.688812	95.8508	0.718629	0.710876	0.94447	32.8601	94.7867	96.6184	1.93237	grunt
15_165	PAGcd	0.06245	7	0.130036	0.816913	15.918	2.27398	96.1231	2.3657	0.534876	0.912534	70.6067	91.7431	98.0392	6.86275	grunt
15_165	PAGcd	0.06255	7	0.106502	0.861619	12.3606	1.56628	95.9441	1.63249	0.713405	0.965833	35.3836	94.7867	99.0099	4.45545	grunt
15_165	PAGcd	0.052	6	0.046696	0.889917	5.24723	2.04412	96.1886	2.12512	0.801018	0.932616	16.4289	93.4579	99.0099	5.94059	grunt
15_165	PAGcd	0.06325	7	0.101965	0.853915	11.9409	1.37689	94.8783	1.45122	0.647629	0.937338	44.7337	93.0233	96.6184	3.86473	grunt
15_165	PAGcd	0.0727	8	0.116212	0.81334	14.2883	2.52235	96.3433	2.61809	0.55745	0.904724	62.2967	92.1659	99.5025	7.9602	grunt
15_165	PAGcd	0.0618	7	0.0756469	0.894197	8.45976	1.30082	97.1019	1.33964	0.748594	0.97885	30.7584	95.2381	99.0099	3.9604	grunt
15_165	PAGcd	0.0732	8	0.0524769	0.860326	6.09965	4.32025	95.8076	4.50929	0.776473	0.92857	19.5882	86.5801	99.0099	14.3564	grunt
15_165	PAGcd	0.0828	9	0.115258	0.831534	13.8609	1.95503	96.6526	2.02274	0.589875	0.921262	56.1791	94.7867	100	5.5	grunt
15_165	PAGcd	0.0826	9	0.112092	0.849054	13.202	2.91216	96.9286	3.00444	0.605547	0.95648	57.9532	93.4579	101.01	8.08081	grunt
15_165	PAGcd	0.06285	7	0.0878842	0.88089	9.97676	1.50579	95.485	1.577	0.71122	0.943614	32.6755	93.8967	98.0392	4.41176	grunt
15_165	PAGcd	0.07235	8	0.0661886	0.873081	7.58104	1.86573	96.7831	1.92774	0.77252	0.959334	24.1823	93.4579	99.0099	5.94059	grunt
15_165	PAGcd	0.0733	8	0.0806669	0.87042	9.26759	1.44924	95.5167	1.51726	0.70492	0.946972	34.3376	93.8967	98.0392	4.41176	grunt
15_165	PAGcd	0.0725	8	0.127637	0.874023	14.6034	2.9886	96.6332	3.09272	0.590306	0.985836	67.0041	90.9091	99.5025	9.45274	grunt
15_165	PAGcd	0.0713	8	0.0753971	0.869551	8.67081	2.83216	98.2468	2.8827	0.707849	0.93647	32.2979	93.8967	102.564	9.23077	grunt
15_165	PAGcd	0.0728	8	0.128541	0.849816	15.1258	3.03428	96.2361	3.15296	0.584903	0.984739	68.3594	91.3242	101.01	10.6061	grunt
15_165	PAGcd	0.09265	10	0.148578	0.839615	17.6959	3.03526	97.2245	3.12191	0.51921	0.996711	91.9669	91.7431	102.041	11.2245	grunt
15_165	PAGcd	0.07165	8	0.0845354	0.878121	9.62685	3.13603	97.7844	3.20708	0.692617	0.965645	39.4198	92.5926	101.523	9.64467	grunt
15_165	PAGcd	0.08265	9	0.158728	0.812239	19.542	3.88296	96.9254	4.00613	0.458634	0.967454	110.943	92.1659	104.712	13.6126	grunt
15_165	PAGcd	0.07235	8	0.0881612	0.867944	10.1575	2.09427	96.791	2.1637	0.702741	0.965753	37.4265	93.8967	99.0099	5.44554	grunt
15_165	PAGcd	0.07285	8	0.129438	0.863085	14.9971	3.04577	96.1721	3.167	0.565557	0.947184	67.4781	90.9091	99.5025	9.45274	grunt
15_165	PAGcd	0.0729	8	0.101215	0.855256	11.8345	3.15482	96.1127	3.28242	0.657865	0.987949	50.175	90.4977	99.5025	9.95025	grunt
15_165	PAGcd	0.0835	9	0.16808	0.812627	20.6836	2.56061	95.869	2.67095	0.420492	0.965637	129.645	91.7431	99.0099	7.92079	grunt
15_165	PAGcd	0.0726	8	0.112729	0.847249	13.3053	2.34323	96.4684	2.42902	0.606979	0.937833	54.5082	92.5926	98.5222	6.40394	grunt
15_165	PAGcd	0.083	9	0.120199	0.840672	14.298	2.84679	96.4587	2.9513	0.55511	0.91919	65.5868	92.1659	101.01	9.59596	grunt
15_165	PAGcd	0.0924	10	0.145646	0.817219	17.8222	4.47271	97.581	4.58358	0.546841	0.9773	78.7175	92.1659	104.712	13.6126	grunt
15_165	PAGcd	0.08175	9	0.16247	0.825896	19.672	4.10959	98.0064	4.19319	0.455467	0.98129	115.447	93.4579	105.263	12.6316	grunt
15_165	PAGcd	0.0716	8	0.11271	0.857395	13.1456	3.81272	97.8924	3.89481	0.617398	0.976008	58.0841	92.1659	103.627	12.4352	grunt
15_165	PAGcd	0.08265	9	0.124964	0.839012	14.8941	2.66576	96.857	2.75226	0.605391	0.971836	60.5303	93.8967	101.01	7.57576	grunt
15_165	PAGcd	0.08275	9	0.170826	0.837606	20.3945	3.42934	96.7811	3.5434	0.435176	0.963224	121.341	93.0233	103.093	10.8247	grunt
15_165	PAGcd	0.07145	8	0.0868401	0.888177	9.77734	3.27128	98.0639	3.33586	0.734272	0.969645	32.0552	94.3396	102.041	8.16327	grunt
15_165	PAGcd	0.0814	9	0.137213	0.844315	16.2514	5.87231	98.5794	5.95694	0.536584	0.958557	78.6406	91.3242	108.696	19.0217	grunt
15_165	PAGcd	0.07195	8	0.0802139	0.866575	9.25642	2.65018	97.3516	2.72227	0.718704	0.946691	31.7219	93.8967	100.503	7.03518	grunt
15_165	PAGcd	0.0829	9	0.129392	0.837922	15.442	2.37277	96.552	2.45751	0.581623	0.986604	69.6295	94.3396	101.01	7.07071	grunt
15_165	PAGcd	0.0816	9	0.124619	0.845649	14.7365	4.68444	98.2272	4.76899	0.619286	0.993644	60.4499	93.4579	107.527	15.0538	grunt
15_165	PAGcd	0.08235	9	0.118576	0.846334	14.0105	3.44983	97.2513	3.54733	0.608118	0.967895	59.1623	93.0233	103.627	11.399	grunt
15_165	PAGcd	0.0824	9	0.103847	0.868133	11.9621	3.92506	97.2222	4.03721	0.657629	0.990866	50.6725	92.5926	104.167	12.5	grunt
15_165	PAGcd	0.08075	9	0.0808146	0.866161	9.3302	5.42062	99.3245	5.45748	0.705349	0.98006	38.9469	92.5926	108.108	16.7568	grunt
15_165	PAGcd	0.0725	8	0.0923092	0.860918	10.7222	2.65829	96.6131	2.75148	0.687891	0.954273	38.7245	93.8967	101.523	8.12183	grunt
15_165	PAGcd	0.0828	9	0.127207	0.855061	14.877	3.41343	96.7232	3.52907	0.590341	0.984513	66.7701	92.5926	101.01	9.09091	grunt
15_165	PAGcd	0.08325	9	0.121915	0.85329	14.2876	2.24193	96.1415	2.3319	0.575081	0.95156	65.4653	92.5926	100	8	grunt
15_165	PAGcd	0.07285	8	0.127157	0.882329	14.4115	2.60887	96.1488	2.71337	0.613181	0.977725	59.4512	92.5926	99.5025	7.46269	grunt
15_165	PAGcd	0.0733	8	0.109139	0.870005	12.5447	1.89053	95.5292	1.97901	0.652206	0.973313	49.2341	93.8967	99.5025	5.97015	grunt
15_165	PAGcd	0.0828	9	0.109203	0.880041	12.4088	2.66554	96.6818	2.75703	0.634771	0.97222	53.1606	93.4579	101.01	8.08081	grunt
15_165	PAGcd	0.0729	8	0.102793	0.882789	11.6441	2.59738	96.081	2.70332	0.668924	0.962495	43.8869	93.4579	100	7	grunt
15_165	PAGcd	0.0731	8	0.0981929	0.878729	11.1744	1.26933	95.7735	1.32534	0.687194	0.956152	39.1387	94.7867	98.0392	3.43137	grunt
15_165	PAGcd	0.0723	8	0.101062	0.890933	11.3434	3.09353	96.9035	3.19239	0.665184	0.966239	45.259	92.1659	101.01	9.59596	grunt
15_165	PAGcd	0.0727	8	0.0698804	0.892894	7.82628	2.98971	96.3656	3.10247	0.755846	0.971842	28.5767	92.5926	100.503	8.54271	grunt
15_165	PAGcd	0.07245	8	0.0907509	0.890324	10.193	1.99279	96.6537	2.06179	0.70824	0.973252	37.4184	93.4579	99.5025	6.46766	grunt
15_165	PAGcd	0.07215	8	0.0828393	0.871712	9.50306	3.16695	97.1069	3.2613	0.719873	0.955526	32.7354	94.3396	101.523	7.61421	grunt
15_165	PAGcd	0.07245	8	0.137783	0.868883	15.8575	3.91269	96.7535	4.04398	0.56151	0.96613	72.0592	90.9091	103.093	13.4021	grunt
15_165	PAGcd	0.07285	8	0.113819	0.879248	12.945	2.45273	96.1414	2.55116	0.65575	0.981501	49.6761	93.0233	99.5025	6.96517	grunt
15_165	PAGcd	0.07285	8	0.118794	0.851879	13.9449	3.21002	96.1783	3.33757	0.606617	0.9605	58.3371	92.5926	101.01	9.09091	grunt
15_165	PAGcd	0.0836	9	0.161381	0.837502	19.2694	1.45212	95.713	1.51716	0.459218	0.957199	108.441	93.8967	98.0392	4.41176	grunt
15_165	PAGcd	0.07325	8	0.12258	0.871435	14.0664	1.56035	95.5849	1.63242	0.606886	0.97136	60.0564	93.4579	98.0392	4.90196	grunt
15_165	PAGcd	0.0727	8	0.0872421	0.882071	9.8906	1.71117	96.3121	1.77669	0.718928	0.952049	32.4262	93.8967	99.0099	5.44554	grunt
15_165	PAGcd	0.0728	8	0.104152	0.856755	12.1566	2.16439	96.195	2.25	0.640439	0.953351	48.8589	93.4579	100	7	grunt
15_165	PAGcd	0.07335	8	0.186016	0.848967	21.9109	2.96079	95.5128	3.09989	0.421352	0.987786	134.433	90.9091	99.0099	8.91089	grunt
15_165	PAGcd	0.06125	7	0.0739609	0.88175	8.38797	3.49781	98.0619	3.56694	0.760892	0.976492	28.3351	94.3396	102.564	8.71795	grunt
15_165	PAGcd	0.0724	8	0.117339	0.866476	13.5422	2.20995	96.7291	2.28468	0.634984	0.981159	54.5171	92.5926	99.0099	6.93069	grunt
15_165	PAGcd	0.0621	7	0.0846943	0.881007	9.61335	1.85769	96.6479	1.92213	0.73014	0.956113	30.9492	94.7867	99.5025	4.97512	grunt
15_165	PAGcd	0.0722	8	0.116965	0.887429	13.1802	2.57955	97.0112	2.65902	0.650855	0.993978	52.7187	94.3396	101.01	7.07071	grunt
15_165	PAGcd	0.0725	8	0.092106	0.861306	10.6938	1.75	96.5793	1.81198	0.675581	0.95579	41.4768	93.4579	98.0392	4.90196	grunt
15_165	PAGcd	0.0728	8	0.102675	0.86637	11.8512	1.90848	96.1859	1.98416	0.652771	0.958005	46.7597	94.3396	99.5025	5.47264	grunt
15_165	PAGcd	0.072	8	0.146822	0.858181	17.1085	3.44956	97.3267	3.54431	0.52006	0.945604	81.8262	93.4579	102.041	9.18367	grunt
15_165	PAGcd	0.07285	8	0.132153	0.850998	15.5291	1.34245	96.1039	1.39688	0.578738	0.989077	70.9022	94.3396	97.561	3.41463	grunt
15_165	PAGcd	0.07295	8	0.112799	0.864459	13.0485	1.38545	95.9732	1.44358	0.640569	0.947139	47.859	94.3396	98.0392	3.92157	grunt
15_165	PAGcd	0.07285	8	0.133881	0.848003	15.7878	1.84147	96.1186	1.91583	0.572605	0.955597	66.8857	92.5926	98.0392	5.88235	grunt
15_165	PAGcd	0.0618	7	0.076528	0.903138	8.47356	2.44603	97.139	2.51808	0.754308	0.99512	31.9249	93.8967	100	6.5	grunt
15_165	PAGcd	0.07265	8	0.199284	0.844136	23.6081	2.6316	96.4141	2.72948	0.419738	0.990601	136.005	92.5926	100	8	grunt
15_165	PAGcd	0.07205	8	0.141991	0.840505	16.8935	3.06863	97.237	3.15582	0.541528	0.960989	77.4588	93.4579	101.523	8.62944	grunt
15_165	PAGcd	0.07285	8	0.180906	0.828174	21.844	2.65252	96.1514	2.7587	0.406473	0.969301	138.466	92.1659	99.5025	7.9602	grunt
15_165	PAGcd	0.0713	8	0.101329	0.866587	11.6928	3.14238	98.2613	3.19799	0.659622	0.959507	45.4633	95.2381	103.093	8.24742	grunt
15_165	PAGcd	0.0825	9	0.157762	0.844648	18.6778	2.23353	97.0155	2.30224	0.483443	0.969636	100.569	92.5926	99.5025	7.46269	grunt
15_165	PAGcd	0.07275	8	0.14049	0.837725	16.7704	1.88528	96.2515	1.95871	0.554401	0.980169	76.7979	93.8967	99.0099	5.44554	grunt
15_165	PAGcd	0.0729	8	0.091508	0.850724	10.7565	1.39917	96.0394	1.45687	0.656767	0.942724	43.5402	94.3396	97.561	3.41463	grunt
15_165	PAGcd	0.062	7	0.0740392	0.881034	8.40368	1.93136	96.8064	1.99507	0.735722	0.948734	28.9528	94.3396	99.5025	5.47264	grunt
15_165	PAGcd	0.0724	8	0.147547	0.858086	17.1949	3.14324	96.7726	3.24807	0.523925	0.970517	85.2396	93.0233	101.01	8.58586	grunt
15_165	PAGcd	0.07275	8	0.145838	0.843061	17.2986	1.88645	96.2518	1.95992	0.519424	0.959286	84.6826	93.0233	99.0099	6.43564	grunt
15_165	PAGcd	0.0735	8	0.165754	0.817772	20.269	1.45419	95.2572	1.52659	0.447101	0.951948	112.915	93.4579	96.6184	3.38164	grunt
15_165	PAGcd	0.0724	8	0.131515	0.872172	15.079	2.64794	96.7476	2.73696	0.588464	0.974039	65.5225	93.0233	100	7.5	grunt
15_165	PAGcd	0.0617	7	0.0704775	0.889793	7.92067	2.00843	97.2791	2.0646	0.755094	0.949342	25.7249	95.2381	100	5	grunt
15_165	PAGcd	0.0617	7	0.0663208	0.893031	7.42648	1.57706	97.266	1.62139	0.783829	0.970109	23.7654	95.2381	99.5025	4.47761	grunt
15_165	PAGcd	0.0727	8	0.136884	0.864906	15.8264	2.26101	96.3317	2.34711	0.57611	0.972322	68.7737	93.0233	99.5025	6.96517	grunt
15_165	PAGcd	0.0731	8	0.121095	0.852525	14.2043	2.15435	95.8008	2.24878	0.591337	0.951773	60.9527	93.4579	98.0392	4.90196	grunt
15_165	PAGcd	0.06245	7	0.106949	0.871109	12.2773	2.54759	96.1332	2.65006	0.659093	0.954585	44.8331	93.0233	99.5025	6.96517	grunt
15_165	PAGcd	0.0729	8	0.15421	0.846136	18.2252	1.68432	96.0472	1.75364	0.507479	0.982022	93.5098	93.8967	98.5222	4.92611	grunt
15_165	PAGcd	0.0625	7	0.0867142	0.883805	9.81146	1.17934	96.0122	1.22833	0.7073	0.945051	33.6139	93.8967	97.561	3.90244	grunt
15_165	PAGcd	0.07365	8	0.193088	0.812483	23.7652	2.09346	95.0835	2.20171	0.404091	0.989834	144.953	92.5926	97.561	5.36585	grunt
15_165	PAGcd	0.07295	8	0.121516	0.871838	13.9379	1.92133	95.9887	2.00162	0.61268	0.986601	61.0305	93.8967	99.5025	5.97015	grunt
15_165	PAGcd	0.07255	8	0.0956217	0.867421	11.0237	1.13758	96.4966	1.17888	0.668283	0.949851	42.1331	95.2381	98.0392	2.94118	grunt
15_165	PAGcd	0.0626	7	0.0718174	0.887395	8.09306	0.989314	95.8552	1.03209	0.744648	0.972808	30.64	94.3396	97.0874	2.91262	grunt
15_165	PAGcd	0.07275	8	0.165966	0.842461	19.7001	2.12442	96.2605	2.20695	0.4728	0.947131	100.324	92.5926	99.0099	6.93069	grunt
15_165	PAGcd	0.0627	7	0.129633	0.856931	15.1276	1.12607	95.7048	1.17661	0.64299	0.961225	49.493	94.3396	97.0874	2.91262	grunt
15_165	PAGcd	0.0726	8	0.134728	0.846043	15.9245	2.00697	96.4545	2.08074	0.558566	0.96636	73.0072	93.4579	99.5025	6.46766	grunt
15_165	PAGcd	0.06265	7	0.0895833	0.886226	10.1084	1.89954	95.8014	1.98279	0.724705	0.974844	34.5159	93.8967	98.0392	4.41176	grunt
15_165	PAGcd	0.07265	8	0.12739	0.843288	15.1063	1.02033	96.3618	1.05886	0.606696	0.945299	55.811	94.3396	97.0874	2.91262	grunt
15_165	PAGcd	0.07225	8	0.152111	0.862768	17.6305	2.60844	96.9476	2.69057	0.551163	0.978769	77.5826	91.7431	100	9	grunt
15_165	PAGcd	0.07265	8	0.13211	0.852457	15.4976	1.45351	96.371	1.50825	0.573071	0.960211	67.5551	94.7867	99.0099	4.45545	grunt
15_165	PAGcd	0.0628	7	0.0864122	0.874112	9.88571	1.61001	95.5642	1.68474	0.721789	0.971264	34.5634	93.0233	97.0874	4.36893	grunt
15_165	PAGcd	0.07285	8	0.146935	0.844537	17.3983	1.68217	96.113	1.7502	0.52745	0.971626	84.2119	93.8967	98.5222	4.92611	grunt
15_165	PAGcd	0.07275	8	0.152647	0.820038	18.6147	1.85231	96.2506	1.92446	0.582021	0.971843	66.9771	93.8967	98.5222	4.92611	grunt
15_165	PAGcd	0.0621	7	0.0730819	0.879252	8.31183	0.975356	96.6266	1.00941	0.74444	0.955736	28.3832	95.2381	97.561	2.43902	grunt
15_165	PAGcd	0.07305	8	0.15625	0.818184	19.0972	0.93964	95.8327	0.9805	0.513155	0.963735	87.806	94.3396	96.6184	2.41546	grunt
15_165	PAGcd	0.06215	7	0.0767142	0.892491	8.59551	1.43828	96.5583	1.48955	0.741873	0.968342	30.5266	94.7867	99.0099	4.45545	grunt
15_165	PAGcd	0.0727	8	0.137292	0.826825	16.6047	1.43629	96.3044	1.4914	0.53504	0.946491	76.9009	94.3396	98.5222	4.4335	grunt
15_165	PAGcd	0.07305	8	0.165518	0.826104	20.036	1.91082	95.8574	1.9934	0.468723	0.947363	102.116	93.4579	98.5222	5.41872	grunt
15_165	PAGcd	0.0623	7	0.0890536	0.873109	10.1996	1.87657	96.3389	1.94788	0.720064	0.962397	33.6544	93.4579	98.5222	5.41872	grunt
15_165	PAGcd	0.0625	7	0.0987769	0.883704	11.1776	1.78012	96.0276	1.85376	0.687925	0.986148	43.3512	93.8967	98.0392	4.41176	grunt
15_165	PAGcd	0.0728	8	0.131142	0.850322	15.4226	1.60418	96.1767	1.66795	0.552045	0.95216	72.4787	93.8967	98.5222	4.92611	grunt
15_165	PAGcd	0.0624	7	0.0803448	0.888689	9.04083	1.96834	96.188	2.04634	0.724764	0.962985	32.8687	92.5926	98.5222	6.40394	grunt
15_165	PAGcd	0.07345	8	0.186885	0.817013	22.8742	1.35036	95.3193	1.41667	0.404689	0.992305	145.202	93.4579	97.561	4.39024	grunt
15_165	PAGcd	0.07285	8	0.174199	0.807992	21.5595	0.676975	96.0919	0.704508	0.413859	0.934619	125.831	95.2381	97.0874	1.94175	grunt
15_165	PAGcd	0.0618	7	0.10265	0.880505	11.658	1.93523	97.1195	1.99263	0.666714	0.974921	46.2277	95.2381	99.5025	4.47761	grunt
15_165	PAGcd	0.0623	7	0.105113	0.873907	12.0279	2.58584	96.3675	2.68332	0.66206	0.954781	44.2138	91.7431	98.5222	7.38916	grunt
15_165	PAGcd	0.0719	8	0.141205	0.852748	16.5588	2.48622	97.4113	2.55229	0.537803	0.94314	75.3689	94.3396	101.523	7.61421	grunt
15_165	PAGcd	0.0622	7	0.0996125	0.873587	11.4027	1.51401	96.4829	1.5692	0.689951	0.970727	40.695	94.3396	98.0392	3.92157	grunt
15_165	PAGcd	0.0613	7	0.0964007	0.853204	11.2987	2.92736	97.9527	2.98855	0.692096	0.960252	38.7454	93.8967	101.01	7.57576	grunt
15_165	PAGcd	0.0625	7	0.089476	0.869817	10.2868	1.54834	96.021	1.6125	0.699947	0.95823	36.9004	93.4579	98.0392	4.90196	grunt
15_165	PAGcd	0.0626	7	0.149168	0.831994	17.929	1.54428	95.8675	1.61084	0.507606	0.946448	86.4532	93.4579	97.561	4.39024	grunt
15_165	PAGcd	0.06155	7	0.10857	0.889928	12.1999	2.05317	97.518	2.10542	0.67164	0.971623	44.6641	94.7867	99.5025	4.97512	grunt
15_165	PAGcd	0.06235	7	0.10892	0.857519	12.7018	1.83432	96.2602	1.90559	0.639244	0.953303	49.1298	93.8967	98.0392	4.41176	grunt
15_165	PAGcd	0.0623	7	0.134759	0.842062	16.0034	2.41329	96.3589	2.50448	0.589175	0.968557	64.3922	92.5926	99.5025	7.46269	grunt
15_165	PAGcd	0.0626	7	0.127617	0.83271	15.3255	1.77713	95.8742	1.85361	0.581504	0.957746	64.7017	93.0233	98.5222	5.91133	grunt
15_165	PAGcd	0.0622	7	0.091811	0.864237	10.6234	2.09494	96.5009	2.17091	0.679017	0.927684	36.6216	93.8967	99.5025	5.97015	grunt
15_165	PAGcd	0.06255	7	0.0946152	0.861898	10.9775	2.25197	95.9676	2.34659	0.666688	0.950461	42.5647	92.5926	98.5222	6.40394	grunt
15_165	PAGcd	0.06205	7	0.0871953	0.883907	9.86476	0.91109	96.7033	0.942149	0.713107	0.976335	36.9128	95.6938	98.0392	2.45098	grunt
15_165	PAGcd	0.06255	7	0.116862	0.874255	13.367	1.87128	95.9542	1.95019	0.622681	0.963816	54.7848	92.5926	98.0392	5.88235	grunt
15_165	PAGcd	0.0623	7	0.111124	0.858171	12.949	1.34276	96.3237	1.394	0.641606	0.95563	48.9433	94.7867	98.5222	3.94089	grunt
15_165	PAGcd	0.0624	7	0.121675	0.870396	13.9793	2.81817	96.2245	2.92875	0.608456	0.955104	56.9717	91.3242	98.5222	7.88177	grunt
15_165	PAGcd	0.06265	7	0.104773	0.87134	12.0244	1.86329	95.8004	1.94498	0.654215	0.957953	46.4279	93.4579	98.0392	4.90196	grunt
15_165	PAGcd	0.06275	7	0.0915943	0.847125	10.8124	1.06156	95.6273	1.11011	0.691707	0.936125	35.3354	94.3396	97.0874	2.91262	grunt
15_165	PAGcd	0.06235	7	0.133298	0.851191	15.6602	1.24929	96.2445	1.29804	0.569552	0.949742	66.7525	94.3396	97.561	3.41463	grunt
15_165	PAGcd	0.06235	7	0.116119	0.869353	13.3569	1.38905	96.2476	1.4432	0.62152	0.973585	56.6458	94.7867	98.0392	3.43137	grunt
15_165	PAGcd	0.0623	7	0.0953044	0.839244	11.356	1.12631	96.3191	1.16935	0.696288	0.951869	36.7062	94.7867	98.0392	3.43137	grunt
15_165	PAGcd	0.06205	7	0.128121	0.86193	14.8644	2.53176	96.7515	2.61677	0.60032	0.976119	62.5998	93.0233	100.503	8.0402	grunt
15_165	PAGcd	0.06175	7	0.115796	0.859914	13.466	1.52861	97.1857	1.57287	0.626443	0.945351	50.9077	95.6938	100	4.5	grunt
15_165	PAGcd	0.0626	7	0.117933	0.843617	13.9795	1.38052	95.8632	1.44009	0.622295	0.94901	52.5017	94.3396	97.0874	2.91262	grunt
15_165	PAGcd	0.0513	6	0.138303	0.862286	16.0391	3.1857	97.5498	3.26572	0.59688	0.966755	61.9679	93.0233	101.523	9.13706	grunt
15_165	PAGcd	0.06245	7	0.0985082	0.85965	11.4591	1.3086	96.0918	1.36182	0.655902	0.940797	43.4357	93.8967	97.561	3.90244	grunt
15_165	PAGcd	0.0621	7	0.121646	0.844863	14.3983	2.13688	96.6572	2.21078	0.620075	0.964687	55.5758	94.7867	100	5.5	grunt
15_165	PAGcd	0.05155	6	0.0561884	0.894851	6.27908	1.80081	97.0195	1.85613	0.80351	0.952708	18.5683	95.2381	100	5	grunt
15_165	PAGcd	0.0618	7	0.0898906	0.849999	10.5754	2.38352	97.1365	2.45378	0.705541	0.935786	32.6338	93.4579	100	7	grunt
15_165	PAGcd	0.06225	7	0.0939088	0.875569	10.7255	0.64426	96.3891	0.668395	0.680837	0.956356	40.4676	95.6938	97.561	1.95122	grunt
15_165	PAGcd	0.0618	7	0.11899	0.871156	13.6589	2.74168	97.1528	2.82203	0.618047	0.961956	55.6444	92.5926	100	8	grunt
15_165	PAGcd	0.06225	7	0.129783	0.857722	15.1312	1.88791	96.4161	1.95809	0.582386	0.96097	65.0057	93.8967	99.5025	5.97015	grunt
15_165	PAGcd	0.0623	7	0.118601	0.85314	13.9017	1.82236	96.3366	1.89166	0.59889	0.944816	57.7611	94.3396	99.5025	5.47264	grunt
15_165	PAGcd	0.0619	7	0.0914248	0.871099	10.4953	1.09312	96.9409	1.12761	0.696494	0.959957	37.8271	95.2381	98.0392	2.94118	grunt
15_165	PAGcd	0.06255	7	0.118225	0.846667	13.9636	1.56083	95.9444	1.62681	0.591818	0.938104	58.5122	93.8967	98.0392	4.41176	grunt
15_165	PAGcd	0.06175	7	0.114373	0.857919	13.3314	1.82866	97.1946	1.88145	0.630696	0.968835	53.6136	94.7867	99.5025	4.97512	grunt
15_165	PAGcd	0.0518	6	0.0909296	0.876009	10.38	2.10077	96.562	2.17556	0.70534	0.955059	35.4041	93.4579	98.5222	5.41872	grunt
15_165	PAGcd	0.0515	6	0.0390525	0.874194	4.46726	1.33369	97.102	1.37349	0.81589	0.913322	11.9417	95.2381	99.0099	3.9604	grunt
15_165	PAGcd	0.0608	7	0.0900908	0.878946	10.2499	2.17401	98.724	2.20211	0.700612	0.951307	35.7824	95.6938	102.041	6.63265	grunt
15_165	PAGcd	0.062	7	0.114471	0.840485	13.6197	2.19275	96.8152	2.26488	0.622312	0.943721	51.6475	94.3396	100	6	grunt
15_165	PAGcd	0.0622	7	0.17865	0.827336	21.5934	2.36111	96.5105	2.44648	0.467381	1	113.958	94.3396	99.5025	5.47264	grunt
15_165	PAGcd	0.06155	7	0.165788	0.835731	19.8375	2.23873	97.5249	2.29555	0.599669	0.957959	59.748	93.8967	100.503	7.03518	grunt
15_165	PAGcd	0.06245	7	0.121358	0.820526	14.7903	2.05091	96.1134	2.13384	0.645447	0.953119	47.668	93.4579	98.5222	5.41872	grunt
15_165	PAGcd	0.0513	6	0.0597269	0.889412	6.71532	2.6298	97.5236	2.69658	0.816207	0.952674	16.7197	93.4579	100	7	grunt
15_165	PAGcd	0.0515	6	0.0741872	0.868424	8.54273	1.77434	97.1136	1.82707	0.746947	0.948736	27.0153	94.3396	99.0099	4.9505	grunt
15_165	PAGcd	0.06165	7	0.123158	0.858171	14.3512	2.09371	97.3611	2.15046	0.625467	0.96055	53.5733	94.3396	100.503	6.53266	grunt
15_165	PAGcd	0.0515	6	0.0474377	0.888645	5.3382	1.79581	97.1139	1.84918	0.796359	0.933166	17.1791	94.7867	99.5025	4.97512	grunt
15_165	PAGcd	0.0521	6	0.0605633	0.881306	6.872	1.90741	95.9997	1.98689	0.778272	0.935811	20.2422	93.4579	98.0392	4.90196	grunt
15_165	PAGcd	0.05215	6	0.081132	0.886905	9.14777	2.82524	95.9456	2.94463	0.742013	0.965599	30.1324	91.3242	98.0392	7.35294	grunt
15_165	PAGcd	0.05165	6	0.0616322	0.891249	6.91526	1.12396	96.8159	1.16092	0.792508	0.958277	20.917	95.2381	98.0392	2.94118	grunt
15_165	PAGcd	0.0508	6	0.043281	0.92354	4.68642	1.63934	98.4468	1.66521	0.842244	0.957427	13.6757	97.0874	101.01	4.0404	grunt
15_165	PAGcd	0.05175	6	0.0922159	0.880937	10.4679	2.9964	96.692	3.09891	0.758987	0.970012	27.8035	93.0233	101.01	8.58586	grunt
15_165	PAGcd	0.06185	7	0.127183	0.835114	15.2294	2.51883	97.0629	2.59504	0.618313	0.967955	56.5477	94.7867	100.503	6.03015	grunt
15_165	PAGcd	0.05145	6	0.0468361	0.904341	5.17904	1.44111	97.1987	1.48264	0.819707	0.959687	17.0769	96.1538	99.0099	2.9703	grunt
15_165	PAGcd	0.0518	6	0.0462464	0.88021	5.25402	2.91782	96.597	3.02061	0.807985	0.930115	15.1154	92.1659	99.0099	7.42574	grunt
15_165	PAGcd	0.0516	6	0.0840415	0.855163	9.82754	3.18875	96.9829	3.28795	0.715561	0.916817	28.1256	93.8967	100.503	7.03518	grunt
15_165	PAGcd	0.05125	6	0.0754179	0.867187	8.69684	1.83504	97.5887	1.88038	0.76966	0.951579	23.6364	95.2381	99.5025	4.47761	grunt
15_165	PAGcd	0.05145	6	0.0715006	0.88766	8.05495	2.6725	97.2402	2.74835	0.773393	0.965383	24.8244	94.3396	100.503	6.53266	grunt
15_165	PAGcd	0.0518	6	0.0825724	0.859187	9.61052	2.04909	96.5602	2.12209	0.740467	0.948655	28.1158	93.4579	99.0099	5.94059	grunt
15_165	PAGcd	0.05125	6	0.0877991	0.87149	10.0746	1.46391	97.5786	1.50024	0.741844	0.949299	27.9648	95.6938	99.0099	3.46535	grunt
15_165	PAGcd	0.05195	6	0.094237	0.87949	10.715	2.23205	96.2882	2.3181	0.752975	0.969961	28.8172	93.0233	98.5222	5.91133	grunt
15_165	PAGcd	0.05165	6	0.0836263	0.864862	9.66932	1.86556	96.8346	1.92654	0.732786	0.95713	30.6153	93.8967	98.5222	4.92611	grunt
15_165	PAGcd	0.0515	6	0.0902344	0.875234	10.3097	3.3637	97.1829	3.4612	0.69827	0.948706	35.8652	91.7431	101.01	10.101	grunt
15_165	PAGcd	0.0516	6	0.0815782	0.876582	9.3064	1.79173	96.9255	1.84856	0.729235	0.963269	32.093	95.2381	99.5025	4.47761	grunt
15_165	PAGcd	0.0504	6	0.0634197	0.87268	7.26724	2.74119	99.2667	2.76144	0.783784	0.932511	18.9755	96.6184	102.564	6.15385	grunt
15_165	PAGcd	0.0516	6	0.0757634	0.869649	8.71195	1.69969	96.9232	1.75365	0.724855	0.940405	29.7369	94.3396	99.0099	4.9505	grunt
15_165	PAGcd	0.0516	6	0.106599	0.852733	12.5008	1.56489	96.9192	1.61463	0.667526	0.960036	43.82	95.6938	99.5025	3.9801	grunt
15_165	PAGcd	0.05205	6	0.135611	0.843009	16.0865	2.21232	96.1029	2.30203	0.669738	0.971326	45.0308	92.5926	98.5222	6.40394	grunt
15_165	PAGcd	0.0621	7	0.116766	0.819968	14.2403	1.06689	96.6282	1.10412	0.605489	0.939092	55.0965	95.6938	98.0392	2.45098	grunt
15_165	PAGcd	0.0517	6	0.105889	0.857363	12.3505	2.27259	96.7546	2.34882	0.644594	0.921257	42.9204	93.8967	99.0099	5.44554	grunt
15_165	PAGcd	0.05135	6	0.0987336	0.852034	11.588	2.82578	97.4386	2.90006	0.662114	0.924224	39.5868	92.5926	100	8	grunt
15_165	PAGcd	0.0513	6	0.0880619	0.850035	10.3598	1.83606	97.4938	1.88326	0.680171	0.925011	35.9969	94.7867	99.5025	4.97512	grunt
15_165	PAGcd	0.0497	6	0.126574	0.82668	15.3111	3.08008	100.681	3.05925	0.612352	0.933144	52.3869	95.6938	104.167	8.85417	grunt
15_165	PAGcd	0.05165	6	0.135224	0.841072	16.0775	2.82903	96.8723	2.92037	0.650612	0.964977	48.3184	93.0233	99.5025	6.96517	grunt
15_165	PAGcd	0.052	6	0.116104	0.860454	13.4934	2.81657	96.2206	2.9272	0.631383	0.950729	50.5788	92.1659	99.0099	7.42574	grunt
15_165	PAGcd	0.0518	6	0.0970244	0.870254	11.149	2.41727	96.5733	2.50304	0.689292	0.939393	36.2837	93.4579	100	7	grunt
15_165	PAGcd	0.05205	6	0.106573	0.847703	12.5719	3.37665	96.157	3.5116	0.67581	0.950031	40.5768	92.5926	99.5025	7.46269	grunt
15_165	PAGcd	0.05145	6	0.0998206	0.870371	11.4687	2.14078	97.2205	2.20198	0.671928	0.937358	39.5029	93.4579	98.5222	5.41872	grunt
15_165	PAGcd	0.05085	6	0.137522	0.853386	16.1149	1.65735	98.3508	1.68514	0.610596	0.983048	60.9981	96.1538	100	4	grunt
15_165	PAGcd	0.05125	6	0.0918021	0.864405	10.6203	2.46933	97.6115	2.52975	0.679072	0.918841	35.3083	93.8967	100.503	7.03518	grunt
15_165	PAGcd	0.0516	6	0.138117	0.828287	16.675	2.95167	96.9709	3.04387	0.647601	0.946412	46.1413	93.8967	100	6.5	grunt
15_165	PAGcd	0.0504	6	0.0908338	0.876577	10.3623	3.44246	99.3022	3.46665	0.718034	0.972221	35.4003	94.7867	103.627	9.32642	grunt
15_165	PAGcd	0.0512	6	0.0777374	0.852645	9.1172	1.75422	97.6816	1.79585	0.712891	0.917401	28.6874	95.2381	99.5025	4.47761	grunt
15_165	PAGcd	0.05125	6	0.107365	0.846301	12.6864	2.87468	97.6287	2.9445	0.698714	0.924984	32.3838	94.3396	100.503	6.53266	grunt
15_165	PAGcd	0.05115	6	0.0753048	0.870569	8.65007	2.3515	97.798	2.40444	0.727068	0.938644	29.0998	93.8967	100	6.5	grunt
15_165	PAGcd	0.0517	6	0.13537	0.818857	16.5316	2.79634	96.7773	2.88946	0.607876	0.942134	54.9877	92.5926	100	8	grunt
15_165	PAGcd	0.05205	6	0.127258	0.8478	15.0104	2.36966	96.1085	2.4656	0.610181	0.952378	56.0812	93.0233	98.5222	5.91133	grunt
15_165	PAGcd	0.05135	6	0.094451	0.865239	10.9162	1.97981	97.4031	2.03259	0.680721	0.924231	35.7723	95.2381	99.5025	4.47761	grunt
15_165	PAGcd	0.05175	6	0.098778	0.836263	11.8118	2.03655	96.6531	2.10707	0.645244	0.914148	41.6749	93.4579	99.0099	5.94059	grunt
15_165	PAGcd	0.0515	6	0.109185	0.862626	12.6573	1.77142	97.1131	1.82408	0.71191	0.965424	35.6104	95.2381	99.0099	3.9604	grunt
15_165	PAGcd	0.0516	6	0.0921595	0.826424	11.1516	2.28599	96.9429	2.35808	0.697334	0.897681	28.7305	93.4579	99.5025	6.46766	grunt
15_165	PAGcd	0.05215	6	0.108131	0.848976	12.7367	2.1257	95.9149	2.21624	0.647903	0.931731	43.8072	93.4579	98.5222	5.41872	grunt
15_165	PAGcd	0.05135	6	0.110999	0.836658	13.267	2.22339	97.4119	2.28246	0.693753	0.932481	34.4111	94.7867	99.5025	4.97512	grunt
15_165	PAGcd	0.0523	6	0.132845	0.835029	15.9091	2.72776	95.6655	2.85136	0.582037	0.931191	59.9883	91.7431	98.0392	6.86275	grunt
15_165	PAGcd	0.0514	6	0.112267	0.846807	13.2576	2.9482	97.3486	3.0285	0.683208	0.946939	38.6019	93.0233	100.503	8.0402	grunt
15_165	PAGcd	0.0521	6	0.127392	0.808443	15.7577	2.64796	96.0284	2.75748	0.59409	0.932648	56.9876	92.1659	99.0099	7.42574	grunt
15_165	PAGcd	0.0521	6	0.139383	0.808659	17.2362	2.50803	96.0218	2.61194	0.552933	0.920611	66.4959	93.0233	99.0099	6.43564	grunt
15_165	PAGcd	0.0521	6	0.0961063	0.818572	11.7407	2.17162	96.0082	2.26191	0.678175	0.904042	33.3051	93.8967	99.0099	5.44554	grunt
15_165	PAGcd	0.04185	5	0.0824792	0.856138	9.63387	2.11013	95.6146	2.20691	0.732413	0.923575	26.1002	93.0233	97.561	4.87805	grunt
15_165	PAGcd	0.0413	5	0.0481357	0.876864	5.48953	1.93838	96.8813	2.00078	0.827986	0.929648	12.2782	95.2381	99.0099	3.9604	grunt
15_165	PAGcd	0.0409	5	0.0428771	0.899421	4.76719	1.46943	97.8163	1.50224	0.845954	0.956637	13.0839	95.6938	99.0099	3.46535	grunt
15_165	PAGcd	0.04085	5	0.0350131	0.88503	3.95614	1.80477	97.9442	1.84265	0.839973	0.913434	8.74565	95.6938	100	4.5	grunt
15_165	PAGcd	0.0505	6	0.107581	0.838531	12.8297	4.5124	99.1769	4.54985	0.632461	0.915847	44.8068	92.5926	104.167	12.5	grunt
15_165	PAGcd	0.0409	5	0.0416091	0.898967	4.62855	2.08301	97.8334	2.12915	0.829667	0.930511	12.1548	94.7867	99.5025	4.97512	grunt
15_165	PAGcd	0.05045	6	0.0782079	0.85561	9.14061	4.00194	99.2404	4.03258	0.703071	0.925118	31.5824	93.0233	103.627	11.399	grunt
15_165	PAGcd	0.05185	6	0.122714	0.812128	15.1102	3.14761	96.5155	3.26125	0.626656	0.923729	47.406	91.7431	100	9	grunt
15_165	PAGcd	0.0412	5	0.053131	0.885873	5.99759	1.95904	97.1165	2.01721	0.802436	0.930784	15.9947	95.6938	100	4.5	grunt
15_165	PAGcd	0.04115	5	0.103367	0.85049	12.1538	1.1774	97.2161	1.21111	0.681441	0.924343	35.6453	95.6938	98.5222	2.95567	grunt
15_165	PAGcd	0.0412	5	0.0394631	0.863207	4.57168	1.39729	97.1024	1.43899	0.799776	0.896758	12.1261	95.6938	99.0099	3.46535	grunt
15_165	PAGcd	0.03155	4	0.045401	0.894129	5.07768	2.0348	95.1162	2.13928	0.827115	0.922244	11.5013	93.0233	97.0874	4.36893	grunt
15_165	PAGcd	0.04145	5	0.0203522	0.892239	2.28103	1.28527	96.5146	1.33168	0.866529	0.914533	5.53988	95.2381	98.0392	2.94118	grunt
15_165	PAGcd	0.04095	5	0.138002	0.841642	16.3967	1.80787	97.7051	1.85033	0.597294	0.916892	53.5077	95.6938	100	4.5	grunt
15_165	PAGcd	0.04155	5	0.0759358	0.86183	8.81099	2.57687	96.3224	2.67526	0.777303	0.965578	24.2217	92.5926	98.5222	6.40394	grunt
15_165	PAGcd	0.0417	5	0.0719371	0.857752	8.3867	1.94768	95.9527	2.02983	0.757933	0.929241	22.602	93.8967	98.5222	4.92611	grunt
15_165	PAGcd	0.03995	5	0.0622531	0.861583	7.22544	2.46202	100.171	2.45783	0.783454	0.920436	17.4843	97.0874	103.093	6.18557	grunt
15_165	PAGcd	0.04125	5	0.0650312	0.859289	7.56802	1.94202	96.9987	2.00211	0.778391	0.927001	19.092	94.7867	99.5025	4.97512	grunt
15_165	PAGcd	0.04115	5	0.0617077	0.872965	7.06875	1.8743	97.2323	1.92765	0.786379	0.935571	18.972	95.6938	99.5025	3.9801	grunt
15_165	PAGcd	0.0411	5	0.0354348	0.878121	4.03529	1.56036	97.3425	1.60296	0.839056	0.913838	8.9126	95.2381	99.0099	3.9604	grunt
15_165	PAGcd	0.0418	5	0.0644823	0.85611	7.53201	1.93621	95.7233	2.02272	0.75967	0.920787	21.2089	93.4579	97.561	4.39024	grunt
15_165	PAGcd	0.0403	5	0.0453084	0.865533	5.23474	2.68622	99.31	2.70488	0.786068	0.898755	14.3355	96.1538	102.564	6.66667	grunt
15_165	PAGcd	0.04145	5	0.0397442	0.869448	4.5712	3.08186	96.5765	3.19111	0.824438	0.917113	11.241	92.5926	99.0099	6.93069	grunt
15_165	PAGcd	0.04095	5	0.0877787	0.838924	10.4632	2.65733	97.7342	2.71894	0.715462	0.920217	28.6185	95.2381	100.503	5.52764	grunt
15_165	PAGcd	0.04235	5	0.0849754	0.84358	10.0732	2.96241	94.5208	3.13414	0.715827	0.919678	28.4777	90.9091	98.0392	7.84314	grunt
15_165	PAGcd	0.0414	5	0.0589721	0.876685	6.72672	1.77423	96.643	1.83586	0.778536	0.93171	19.6746	94.3396	98.0392	3.92157	grunt
15_165	PAGcd	0.0414	5	0.0681472	0.872124	7.81393	2.91245	96.6845	3.01232	0.775117	0.932526	20.3077	93.0233	100	7.5	grunt
15_165	PAGcd	0.03955	5	0.0405038	0.881646	4.59411	2.85137	101.199	2.8176	0.811698	0.916311	12.8882	97.561	104.167	6.77083	grunt
15_165	PAGcd	0.042	5	0.0691735	0.857635	8.06561	2.84439	95.3023	2.9846	0.766102	0.911239	18.945	91.7431	98.0392	6.86275	grunt
15_165	PAGcd	0.041	5	0.0496232	0.867585	5.71969	2.8326	97.6226	2.90158	0.800971	0.919381	14.7833	94.3396	101.01	7.07071	grunt
15_165	PAGcd	0.05055	6	0.110672	0.832976	13.2863	2.40271	98.9582	2.42801	0.618813	0.907668	46.679	96.6184	102.041	5.61224	grunt
15_165	PAGcd	0.04005	5	0.0863708	0.822544	10.5004	4.13996	100.007	4.13967	0.682745	0.897583	31.4668	94.3396	103.093	9.27835	grunt
15_165	PAGcd	0.0417	5	0.0630986	0.85798	7.35432	1.70176	95.9459	1.77366	0.756407	0.908181	20.0651	93.8967	98.0392	4.41176	grunt
15_165	PAGcd	0.0417	5	0.109553	0.850176	12.8859	1.166	95.9338	1.21542	0.675958	0.944829	39.7763	94.7867	97.561	2.92683	grunt
15_165	PAGcd	0.04175	5	0.0776742	0.859041	9.04197	2.85285	95.8718	2.97569	0.728671	0.927196	27.2448	92.5926	99.5025	7.46269	grunt
15_165	PAGcd	0.03975	5	0.0772944	0.824882	9.37036	3.49516	100.721	3.47013	0.710131	0.91237	28.4791	96.1538	104.167	8.33333	grunt
15_165	PAGcd	0.04175	5	0.12458	0.82625	15.0778	2.87651	95.8734	3.00032	0.629012	0.929642	47.794	92.5926	98.5222	6.40394	grunt
15_165	PAGcd	0.04065	5	0.10542	0.819073	12.8707	3.80357	98.5146	3.86092	0.692135	0.927843	34.0553	93.0233	101.523	9.13706	grunt
15_165	PAGcd	0.04105	5	0.0911476	0.83645	10.897	3.06993	97.5139	3.1482	0.716235	0.911861	27.3132	94.3396	101.523	7.61421	grunt
15_165	PAGcd	0.0405	5	0.0392323	0.883463	4.44074	3.61386	98.8664	3.6553	0.819575	0.918784	12.105	93.8967	102.564	9.23077	grunt
15_165	PAGcd	0.0424	5	0.0938959	0.831713	11.2895	1.88188	94.3679	1.99419	0.687075	0.902452	31.3469	92.1659	96.1538	4.32692	grunt
15_165	PAGcd	0.04075	5	0.0880081	0.825026	10.6673	4.09771	98.2912	4.16894	0.692809	0.914928	32.0606	92.5926	101.523	9.64467	grunt
15_165	PAGcd	0.04115	5	0.0981851	0.821415	11.9532	2.51663	97.2547	2.58768	0.708575	0.921804	30.0926	93.8967	100	6.5	grunt
15_165	PAGcd	0.04115	5	0.0559642	0.849759	6.58589	2.0135	97.2367	2.07072	0.752501	0.88863	18.0901	94.7867	99.5025	4.97512	grunt
15_165	PAGcd	0.04165	5	0.117113	0.830947	14.0939	4.16093	96.1786	4.32626	0.625916	0.906797	44.8751	90.0901	99.5025	10.4478	grunt
15_165	PAGcd	0.04145	5	0.0500766	0.848775	5.89987	2.52102	96.552	2.61105	0.769076	0.890139	15.7414	93.0233	99.0099	6.43564	grunt
15_165	PAGcd	0.04175	5	0.0804737	0.85117	9.45448	2.21274	95.847	2.30862	0.708306	0.898518	26.8546	93.0233	98.0392	5.39216	grunt
15_165	PAGcd	0.04185	5	0.0867459	0.857219	10.1194	1.81637	95.6057	1.89986	0.703347	0.903945	28.5204	93.0233	97.0874	4.36893	grunt
15_165	PAGcd	0.04255	5	0.198912	0.807494	24.6333	3.15818	94.0875	3.35665	0.452859	0.917057	102.504	90.0901	96.6184	7.24638	grunt
15_165	PAGcd	0.0414	5	0.0953716	0.822048	11.6017	3.54941	96.7174	3.66988	0.681841	0.903217	32.4674	92.1659	100	8.5	grunt
15_165	PAGcd	0.04085	5	0.0813661	0.82667	9.84263	4.39974	98.0727	4.4862	0.684922	0.892808	30.3518	91.7431	101.523	10.6599	grunt
15_165	PAGcd	0.02995	4	0.0631336	0.845211	7.46956	3.79206	100.264	3.78209	0.751142	0.885317	17.8627	96.1538	103.627	7.77202	grunt
15_165	PAGcd	0.04285	5	0.17374	0.79071	21.9727	3.23063	93.4347	3.45764	0.487911	0.903539	85.1851	88.8889	96.1538	8.17308	grunt
15_165	PAGcd	0.03115	4	0.0788316	0.844207	9.33795	1.63311	96.3266	1.69539	0.728522	0.905345	24.2715	94.7867	98.0392	3.43137	grunt
15_165	PAGcd	0.03005	4	0.032017	0.833796	3.83991	2.53529	99.8769	2.53841	0.802577	0.864493	7.71468	97.0874	102.041	5.10204	grunt
15_165	PAGcd	0.0408	5	0.09983	0.827186	12.0686	4.51537	98.1984	4.59821	0.650042	0.884815	36.1166	92.1659	102.564	11.2821	grunt
15_165	PAGcd	0.04065	5	0.095036	0.798183	11.9065	3.94862	98.5207	4.00791	0.68122	0.893549	31.1688	93.4579	103.093	10.3093	grunt
15_165	PAGcd	0.04085	5	0.0995307	0.809975	12.2881	4.00585	98.0436	4.08578	0.647589	0.888536	37.2067	93.0233	101.523	9.13706	grunt
15_165	PAGcd	0.04005	5	0.105415	0.798839	13.196	4.39498	100.021	4.39404	0.6166	0.879314	42.6068	94.7867	104.167	9.89583	grunt
15_165	PAGcd	0.0413	5	0.13179	0.786551	16.7555	3.76284	96.963	3.8807	0.563092	0.880288	56.331	92.1659	101.01	9.59596	grunt
15_165	PAGcd	0.0308	4	0.0717198	0.822458	8.72018	2.13504	97.4339	2.19127	0.730119	0.903649	23.7674	95.2381	99.5025	4.47761	grunt
15_165	PAGcd	0.03095	4	0.0504779	0.828037	6.09609	3.0527	96.9947	3.14728	0.776414	0.889487	14.5635	93.8967	100	6.5	grunt
15_165	PAGcd	0.02985	4	0.0789361	0.781736	10.0975	8.34861	100.964	8.26889	0.681498	0.867442	27.2845	92.5926	109.29	18.0328	grunt
16_03	PAGcs	0.0214	3	0.0370599	0.952424	3.89112	3.08976	93.509	3.30424	0.924663	0.994508	7.55354	91.3242	95.6938	4.78469	grunt
16_03	PAGcs	0.0237	3	0.00422011	0.965922	0.4369	1.51091	84.4017	1.79014	0.962926	0.970748	0.812305	83.3333	85.4701	2.5641	grunt
16_03	PAGcs	0.01295	2	0.0551796	0.942346	5.85556	0	77.2201	0	0.903328	0.981364	8.63869	77.2201	77.2201	0	grunt
16_03	PAGcs	0.02475	3	0.110039	0.902331	12.1949	2.0785	80.8348	2.5713	0.775357	0.96991	25.092	79.3651	82.3045	3.7037	grunt
16_03	PAGcs	0.024	3	0.017963	0.948398	1.89403	3.93274	83.426	4.71405	0.933715	0.968427	3.71759	80.6452	86.2069	6.89655	grunt
16_03	PAGcs	0.023	3	0.0126353	0.9418	1.34161	3.21023	87.0157	3.68925	0.931529	0.955909	2.61719	84.7458	89.2857	5.35714	grunt
16_03	PAGcs	0.03375	4	0.0322458	0.947333	3.40385	4.73398	89.0612	5.31542	0.911001	0.975518	7.08193	83.682	92.5926	10.6481	grunt
16_03	PAGcs	0.02365	3	0.0262375	0.950227	2.76118	4.8118	84.7033	5.68077	0.924199	0.976669	5.67736	81.3008	88.1057	8.37004	grunt
16_03	PAGcs	0.0346	4	0.121611	0.894665	13.5929	9.18224	87.3673	10.5099	0.71354	0.97546	36.7072	77.5194	95.6938	23.445	grunt
16_03	PAGcs	0.03225	4	0.0191034	0.948454	2.01416	0.86542	93.0286	0.930273	0.92495	0.971498	5.03242	92.1659	93.8967	1.87793	grunt
16_03	PAGcs	0.0329	4	0.0394575	0.925764	4.26215	3.09381	91.2566	3.39023	0.876877	0.973348	11.0017	87.7193	93.4579	6.54206	grunt
16_03	PAGcs	0.04385	5	0.0551026	0.934967	5.89353	6.83144	91.6284	7.4556	0.838488	0.971411	15.8527	81.6327	97.0874	18.932	grunt
16_03	PAGcs	0.0425	5	0.0201114	0.934652	2.15176	2.75568	94.1784	2.92602	0.908881	0.963409	5.99943	90.9091	97.0874	6.79612	grunt
16_03	PAGcs	0.04415	5	0.0589893	0.935522	6.30549	5.28625	90.8444	5.81902	0.83222	0.980728	17.8447	82.9876	94.3396	13.6792	grunt
16_03	PAGcs	0.05425	6	0.0270158	0.953167	2.83432	3.64643	92.2872	3.95117	0.907735	0.988028	8.84539	85.8369	94.7867	10.4265	grunt
16_03	PAGcs	0.05325	6	0.023569	0.946871	2.48915	1.87982	93.9271	2.00136	0.915319	0.984632	7.57251	91.3242	95.6938	4.78469	grunt
16_03	PAGcs	0.05355	6	0.0343542	0.93671	3.66754	2.98383	93.4492	3.19299	0.879444	0.978332	11.2443	88.4956	96.1538	8.65385	grunt
16_03	PAGcs	0.0407	5	0.0735129	0.882468	8.33037	9.37069	98.916	9.47338	0.757096	0.939648	24.1121	90.0901	111.732	24.0223	grunt
16_03	PAGcs	0.0403	5	0.177991	0.819327	21.724	7.05165	99.6167	7.07878	0.502318	0.915088	82.1732	93.0233	109.29	17.4863	grunt
16_03	PAGcs	0.0409	5	0.0373825	0.873524	4.2795	5.43139	98.0273	5.54069	0.829221	0.922146	11.2063	91.3242	104.167	14.0625	grunt
16_03	PAGcs	0.04175	5	0.049863	0.864688	5.76659	8.12735	96.3074	8.43896	0.796048	0.924123	16.0889	88.4956	106.952	20.8556	grunt
16_03	PAGcs	0.04255	5	0.0564716	0.887072	6.36606	6.09992	94.308	6.46809	0.821775	0.937453	14.0767	86.5801	101.01	16.6667	grunt
16_03	PAGcs	0.0412	5	0.0319081	0.896172	3.56049	5.82729	97.3527	5.98575	0.859511	0.93924	9.27613	90.0901	103.627	15.0259	grunt
16_03	PAGcs	0.0314	4	0.0154175	0.938053	1.64356	2.96583	95.6028	3.10224	0.921198	0.951808	3.32283	92.5926	98.5222	6.40394	grunt
16_03	PAGcs	0.04265	5	0.0619932	0.897415	6.90797	3.52604	93.8875	3.7556	0.797205	0.952129	19.4335	89.2857	97.0874	8.73786	grunt
16_03	PAGcs	0.0521	6	0.0591743	0.873659	6.77315	3.15818	96.0518	3.288	0.755346	0.911445	20.6658	92.5926	100.503	8.54271	grunt
16_03	PAGcs	0.04175	5	0.0206548	0.903076	2.28716	3.07693	95.8835	3.20903	0.867191	0.919061	5.98137	91.7431	99.0099	7.92079	grunt
16_03	PAGcs	0.041	5	0.136354	0.844357	16.1489	4.75485	97.7307	4.86526	0.60596	0.937332	54.6853	93.0233	104.167	11.9792	grunt
16_03	PAGcs	0.0419	5	0.0428748	0.916538	4.67791	1.67816	95.4876	1.75746	0.85703	0.953146	11.215	93.4579	97.0874	3.8835	grunt
16_03	PAGcs	0.04235	5	0.0477193	0.896242	5.32438	2.70591	94.5092	2.86312	0.812419	0.929162	14.3698	91.3242	97.561	6.82927	grunt
16_03	PAGcs	0.04255	5	0.0746141	0.890995	8.37425	2.8149	94.0715	2.99229	0.760147	0.942958	24.0495	90.0901	96.6184	7.24638	grunt
16_03	PAGcs	0.05135	6	0.0688846	0.85505	8.0562	3.80371	97.4902	3.90163	0.728997	0.932417	27.904	92.5926	101.523	9.64467	grunt
16_03	PAGcs	0.0518	6	0.0548283	0.852914	6.42835	4.45066	96.6918	4.60293	0.77057	0.917836	19.1113	90.4977	101.523	12.1827	grunt
16_03	PAGcs	0.04155	5	0.0355038	0.889959	3.98938	4.48013	96.422	4.64638	0.840146	0.924883	10.086	92.1659	102.564	11.2821	grunt
16_03	PAGcs	0.05245	6	0.0577124	0.881219	6.54916	3.16803	95.4119	3.32038	0.771321	0.933316	21.0022	92.5926	100	8	grunt
16_03	PAGcs	0.0524	6	0.145308	0.8347	17.4084	5.33984	95.6601	5.5821	0.538709	0.912158	69.3229	88.4956	102.564	15.8974	grunt
16_03	PAGcs	0.042	5	0.0309315	0.912032	3.39149	3.78674	95.3501	3.9714	0.85895	0.939694	9.40035	91.3242	100	9.5	grunt
16_03	PAGcs	0.04215	5	0.0651025	0.883868	7.36564	4.12755	95.0345	4.34321	0.77316	0.934195	20.8281	90.0901	99.5025	10.4478	grunt
16_03	PAGcs	0.04135	5	0.0362491	0.89643	4.04372	3.73288	96.8425	3.85458	0.845847	0.928551	9.77755	92.5926	101.523	9.64467	grunt
16_03	PAGcs	0.0645	7	0.171797	0.772608	22.236	6.50281	93.3813	6.96372	0.40238	0.899447	123.532	86.5801	104.712	20.9424	grunt
16_03	PAGcs	0.0135	2	0.0268306	0.912287	2.94103	0	74.0741	0	0.893315	0.93126	4.24758	74.0741	74.0741	0	grunt
16_03	PAGcs	0.0145	2	0.0525608	0.881061	5.96562	0	68.9655	0	0.843895	0.918227	8.80822	68.9655	68.9655	0	grunt
16_03	PAGcs	0.0154	2	0.248431	0.731918	33.9425	0	64.7249	0	0.556251	0.907586	63.1612	64.7249	64.7249	0	grunt
16_03	PAGcs	0.0143	2	0.0359972	0.928568	3.87664	0	70.1754	0	0.903114	0.954022	5.63691	70.1754	70.1754	0	grunt
16_03	PAGcs	0.0394	2	0.330764	0.666491	49.6276	0	25.3485	0	0.432606	0.900376	108.129	25.3485	25.3485	0	grunt
16_03	PAGcs	0.0239	3	0.0161098	0.94117	1.71168	2.71347	83.5514	3.24767	0.927645	0.958993	3.37929	81.6327	85.4701	4.70085	grunt
16_03	PAGcs	0.0258	3	0.0176112	0.932961	1.88767	4.68261	77.6606	6.02959	0.920242	0.953062	3.56646	74.3494	80.9717	8.90688	grunt
16_03	PAGcs	0.025	3	0.0217927	0.934377	2.33233	6.35561	80.2517	7.9196	0.909492	0.95006	4.46046	75.7576	84.7458	11.8644	grunt
16_03	PAGcs	0.1034	6	0.207374	0.772411	26.8476	23.8942	58.3479	40.9512	0.454792	0.989489	117.57	26.2467	76.0456	189.734	grunt
16_03	PAGcs	0.0602	5	0.136539	0.868888	15.7143	25.1404	75.5046	33.2965	0.629024	0.961302	52.8244	38.4615	92.1659	139.631	grunt
16_03	PAGcs	0.0218	3	0.0140291	0.932654	1.50421	2.09318	91.9778	2.27575	0.916455	0.94078	2.65431	90.4977	93.4579	3.27103	grunt
16_03	PAGcs	0.0333	4	0.0171129	0.93367	1.83286	2.89316	90.1527	3.20918	0.913059	0.948288	3.85832	86.9565	92.5926	6.48148	grunt
16_03	PAGcs	0.0534	6	0.0409382	0.906581	4.51566	4.00502	93.7762	4.27083	0.835044	0.948418	13.577	86.9565	97.0874	11.6505	grunt
16_03	PAGcs	0.0436	5	0.0187119	0.939783	1.99109	5.28462	91.8791	5.75171	0.917471	0.957022	4.31085	84.0336	95.2381	13.3333	grunt
16_03	PAGcs	0.0898	9	0.0571052	0.909859	6.27627	6.75129	89.5557	7.53865	0.781045	0.963174	23.3186	78.7402	96.6184	22.7053	grunt
16_03	PAGcs	0.0549	6	0.0700369	0.900725	7.77562	7.10358	91.4792	7.76524	0.759821	0.93956	23.6555	79.0514	96.1538	21.6346	grunt
16_03	PAGcs	0.0529	6	0.0379732	0.911076	4.16795	3.30425	94.5247	3.49564	0.860677	0.959512	11.4834	88.8889	97.0874	9.2233	grunt
16_03	PAGcs	0.0439	5	0.0434281	0.908707	4.77911	5.1969	91.2457	5.6955	0.841593	0.957411	13.7617	83.682	95.2381	13.8095	grunt
16_03	PAGcs	0.0531	6	0.0329263	0.916339	3.59325	3.95972	94.2134	4.20293	0.858044	0.950858	10.817	87.3362	97.0874	11.165	grunt
16_03	PAGcs	0.054	6	0.0519778	0.910193	5.71063	5.15256	92.8392	5.54999	0.810507	0.952977	17.5779	83.682	95.6938	14.3541	grunt
16_03	PAGcs	0.0319	4	0.00926479	0.9264	1.00009	0.513851	94.1934	0.545528	0.914225	0.936715	2.45998	93.8967	94.7867	0.947867	grunt
16_03	PAGcs	0.0546	6	0.0306067	0.909657	3.36464	5.65276	91.876	6.1526	0.859878	0.942177	9.57098	81.9672	95.6938	16.7464	grunt
16_03	PAGcs	0.0657	7	0.0711528	0.883205	8.0562	6.93155	91.813	7.54965	0.726337	0.930527	28.1123	78.125	97.0874	24.2718	grunt
16_03	PAGcs	0.0551	6	0.0482224	0.912824	5.28277	5.58891	91.1233	6.13335	0.816638	0.945912	15.8301	81.3008	94.7867	16.5877	grunt
16_03	PAGcs	0.0438	5	0.031224	0.926476	3.37019	3.17697	91.5136	3.47158	0.890699	0.956033	7.33521	86.9565	93.8967	7.98122	grunt
16_03	PAGcs	0.0544	6	0.0239746	0.933422	2.56846	2.62378	91.9726	2.85278	0.897883	0.971476	8.19626	88.1057	94.3396	7.07547	grunt
16_03	PAGcs	0.0538	6	0.0273145	0.926998	2.94655	2.80723	93.0058	3.01834	0.894219	0.972064	8.70543	88.8889	95.2381	7.14286	grunt
16_03	PAGcs	0.0551	6	0.0530059	0.919836	5.76254	5.46091	91.0252	5.99934	0.817759	0.965411	18.0557	81.6327	94.7867	16.1137	grunt
16_03	PAGcs	0.0535	6	0.0272824	0.937621	2.90974	1.78595	93.4851	1.91041	0.892492	0.96819	8.48168	91.3242	96.1538	5.28846	grunt
16_03	PAGcs	0.0554	6	0.0437167	0.927205	4.71489	6.13772	90.6956	6.76738	0.838333	0.951233	13.4671	80	95.2381	19.0476	grunt
16_03	PAGcs	0.0532	6	0.0195291	0.931578	2.09635	1.58504	93.9182	1.68769	0.899747	0.955049	6.14636	91.7431	95.6938	4.30622	grunt
16_03	PAGcs	0.0433	5	0.0145236	0.945114	1.53671	1.57165	92.5056	1.69898	0.929843	0.962996	3.56542	90.4977	94.3396	4.24528	grunt
16_03	PAGcs	0.0536	6	0.0231784	0.92661	2.50142	2.40414	93.4204	2.57346	0.902888	0.952655	5.51198	90.4977	96.1538	6.25	grunt
16_03	PAGcs	0.054	6	0.0304479	0.928567	3.27901	2.3748	92.7272	2.56106	0.872087	0.958922	9.95717	90.0901	95.2381	5.71429	grunt
16_03	PAGcs	0.0539	6	0.0141334	0.931114	1.5179	2.45175	92.8169	2.64149	0.902991	0.939918	4.08941	89.2857	95.2381	6.66667	grunt
16_03	PAGcs	0.0538	6	0.0141888	0.93518	1.51723	2.39798	92.9003	2.58124	0.908206	0.948407	4.42645	89.6861	95.6938	6.69856	grunt
16_03	PAGcs	0.0542	6	0.0232185	0.930627	2.49493	3.92812	92.3889	4.25173	0.896049	0.967572	7.98195	86.2069	95.6938	11.0048	grunt
16_03	PAGcs	0.054	6	0.0263663	0.921976	2.85976	2.74426	92.6588	2.96169	0.8856	0.959005	8.28878	88.4956	95.2381	7.61905	grunt
16_03	PAGcs	0.0427	5	0.01188	0.935319	1.27016	1.84498	93.7041	1.96894	0.92412	0.955198	3.36293	91.7431	95.6938	4.30622	grunt
16_03	PAGcs	0.0542	6	0.0182164	0.936481	1.9452	2.33214	92.3835	2.52441	0.919925	0.968157	5.24301	89.6861	94.7867	5.6872	grunt
16_03	PAGcs	0.0545	6	0.0275043	0.934635	2.94279	3.93505	91.882	4.28272	0.889483	0.97271	9.35678	85.8369	95.2381	10.9524	grunt
16_03	PAGcs	0.0536	6	0.0203369	0.932544	2.18079	2.11291	93.4095	2.26199	0.904847	0.958203	5.89673	90.0901	95.2381	5.71429	grunt
16_03	PAGcs	0.0436	5	0.00584569	0.95052	0.614999	1.41731	91.7595	1.54459	0.945618	0.959375	1.45485	90.0901	93.4579	3.73832	grunt
16_03	PAGcs	0.0542	6	0.0252119	0.924407	2.72736	4.4576	92.4293	4.82271	0.88152	0.952618	8.06534	85.4701	96.1538	12.5	grunt
16_03	PAGcs	0.0553	6	0.03046	0.921485	3.30553	6.38655	90.8864	7.02696	0.8609	0.944091	9.66322	80	95.2381	19.0476	grunt
16_03	PAGcs	0.0429	5	0.00567953	0.942835	0.602388	2.50262	93.3996	2.67947	0.936527	0.950564	1.49875	90.0901	96.1538	6.73077	grunt
16_03	PAGcs	0.0543	6	0.0273069	0.93303	2.92669	4.03517	92.3124	4.37121	0.887849	0.962885	8.45138	85.8369	95.2381	10.9524	grunt
16_03	PAGcs	0.043	5	0.0113072	0.929483	1.2165	2.02102	93.0568	2.17181	0.912882	0.94339	3.34192	90.0901	94.3396	4.71698	grunt
16_03	PAGcs	0.0553	6	0.0621791	0.911242	6.82355	5.8304	90.8187	6.41983	0.785349	0.950529	21.0327	80.9717	95.2381	17.619	grunt
16_03	PAGcs	0.0435	5	0.0101031	0.939521	1.07535	1.40532	92.0759	1.52627	0.933642	0.957492	2.55452	90.4977	93.8967	3.75587	grunt
16_03	PAGcs	0.0526	6	0.0159865	0.920801	1.73615	2.46154	95.0191	2.59058	0.908824	0.951866	4.73595	90.9091	97.0874	6.79612	grunt
16_03	PAGcs	0.0631	7	0.0166814	0.922527	1.80823	1.58077	95.1095	1.66206	0.89225	0.945992	6.0232	92.1659	96.6184	4.83092	grunt
16_03	PAGcs	0.064	7	0.0167651	0.923629	1.81514	2.01254	93.8597	2.1442	0.907773	0.956373	5.35377	91.3242	95.6938	4.78469	grunt
16_03	PAGcs	0.0632	7	0.0136354	0.930449	1.46546	1.96571	95.0466	2.06816	0.910732	0.95009	4.32162	91.3242	96.6184	5.7971	grunt
16_03	PAGcs	0.0634	7	0.0184135	0.926232	1.988	1.97264	94.7465	2.08202	0.894133	0.945636	5.76008	91.7431	96.6184	5.31401	grunt
16_03	PAGcs	0.0635	7	0.0201659	0.914487	2.20516	2.07861	94.601	2.19724	0.876527	0.94073	7.32474	91.7431	96.6184	5.31401	grunt
16_03	PAGcs	0.0639	7	0.0228456	0.926367	2.46615	2.51479	93.9541	2.67661	0.880119	0.948899	7.8149	89.6861	96.1538	7.21154	grunt
16_03	PAGcs	0.0637	7	0.0155189	0.921562	1.68398	2.20253	94.1609	2.33911	0.891329	0.940529	5.51988	91.3242	96.1538	5.28846	grunt
16_03	PAGcs	0.0747	8	0.169075	0.860346	19.652	2.38159	93.6978	2.54178	0.446126	0.948913	112.701	90.0901	96.1538	6.73077	grunt
16_03	PAGcs	0.0746	8	0.129732	0.864193	15.0119	1.90206	93.8669	2.02633	0.556918	0.940715	68.9146	90.9091	96.6184	6.28019	grunt
16_03	PAGcs	0.0125	2	0.00590613	0.960503	0.6149	0	80	0	0.956327	0.96468	0.873397	80	80	0	grunt
16_03	PAGcs	0.0145	2	0.0392099	0.911121	4.30348	0	69.2042	0	0.883396	0.938847	6.27705	69.2042	69.2042	0	grunt
16_03	PAGcs	0.0133	2	0.00835156	0.952772	0.876553	0	74.9064	0	0.946867	0.958678	1.24737	74.9064	74.9064	0	grunt
16_03	PAGcs	0.0135	2	0.058447	0.925684	6.31393	0	74.0741	0	0.884356	0.967012	9.34653	74.0741	74.0741	0	grunt
16_03	PAGcs	0.0269	3	0.176263	0.869621	20.269	8.48962	74.9686	11.3242	0.669081	1	49.4587	68.9655	80.9717	17.4089	grunt
16_03	PAGcs	0.0127	2	0.0407773	0.953081	4.27847	0	78.7402	0	0.924248	0.981915	6.23943	78.7402	78.7402	0	grunt
16_03	PAGcs	0.0624	5	0.124376	0.876123	14.1961	22.7454	71.5788	31.7767	0.65637	0.954767	45.4616	38.6847	87.7193	126.754	grunt
16_03	PAGcs	0.0232	3	0.00774008	0.951428	0.813523	4.45347	86.1366	5.17024	0.94477	0.95992	1.60363	82.9876	89.2857	7.58929	grunt
16_03	PAGcs	0.0231	3	0.00914581	0.930823	0.98255	4.5312	86.886	5.2151	0.921255	0.939478	1.97806	83.682	90.0901	7.65766	grunt
16_03	PAGcs	0.0239	3	0.0186754	0.931811	2.0042	3.73301	83.9404	4.44721	0.912317	0.949543	4.08035	81.3008	86.5801	6.49351	grunt
16_03	PAGcs	0.0328	4	0.0116954	0.943898	1.23905	4.90904	91.5054	5.36476	0.93412	0.957827	2.53797	85.8369	94.3396	9.90566	grunt
16_03	PAGcs	0.0245	3	0.0198626	0.951449	2.08762	3.30115	81.6993	4.04061	0.928561	0.964176	3.83549	79.3651	84.0336	5.88235	grunt
16_03	PAGcs	0.0347	4	0.09522	0.920619	10.343	8.25954	87.007	9.49296	0.779263	0.98662	26.6094	77.5194	92.5926	19.4444	grunt
16_03	PAGcs	0.0345	4	0.0352695	0.933184	3.77948	7.98727	87.3447	9.14454	0.88116	0.959295	8.86723	78.125	92.1659	17.9724	grunt
16_03	PAGcs	0.032	4	0.0179123	0.95133	1.88287	1.54021	93.7669	1.64259	0.925651	0.96397	4.13962	92.1659	95.2381	3.33333	grunt
16_03	PAGcs	0.0324	4	0.0177723	0.959824	1.85162	0.651386	92.453	0.70456	0.937679	0.977879	4.2872	91.7431	93.0233	1.39535	grunt
16_03	PAGcs	0.0445	5	0.0424138	0.930098	4.56014	5.94834	90.2023	6.59445	0.869589	0.988061	13.6239	81.3008	93.4579	14.9533	grunt
16_03	PAGcs	0.0439	5	0.0212274	0.927797	2.28793	5.65594	91.3951	6.18845	0.909854	0.96343	5.88836	82.9876	95.2381	14.7619	grunt
16_03	PAGcs	0.054	6	0.027529	0.946873	2.90736	2.03792	92.6292	2.20009	0.895981	0.977313	9.07743	89.2857	94.3396	5.66038	grunt
16_03	PAGcs	0.0539	6	0.0217676	0.93647	2.32443	1.75028	92.791	1.88627	0.897309	0.95722	6.67677	90.4977	94.3396	4.24528	grunt
16_03	PAGcs	0.0545	6	0.00950799	0.94938	1.00149	1.60801	91.6816	1.75391	0.936027	0.962426	2.82038	89.6861	93.4579	4.20561	grunt
16_03	PAGcs	0.0547	6	0.0152269	0.94765	1.60681	3.18964	91.5834	3.48277	0.918704	0.962573	4.77511	86.2069	93.8967	8.92019	grunt
16_03	PAGcs	0.0427	5	0.0170014	0.948178	1.79306	1.29498	93.5808	1.38381	0.923399	0.967078	4.73023	91.7431	94.7867	3.31754	grunt
16_03	PAGcs	0.0541	6	0.0234714	0.942371	2.49067	2.4849	92.4756	2.68709	0.902551	0.972571	7.7579	88.8889	94.7867	6.63507	grunt
16_03	PAGcs	0.0544	6	0.0134225	0.94724	1.41701	1.73961	91.9384	1.89214	0.927549	0.961364	3.64571	89.2857	93.8967	5.16432	grunt
16_03	PAGcs	0.0544	6	0.0174282	0.944963	1.84433	1.94042	91.9447	2.11042	0.92712	0.969101	4.52804	89.6861	93.8967	4.69484	grunt
16_03	PAGcs	0.0547	6	0.0161337	0.953782	1.69155	2.05788	91.4454	2.25039	0.935458	0.976361	4.37253	88.1057	93.0233	5.5814	grunt
16_03	PAGcs	0.0543	6	0.0132612	0.943861	1.405	3.28716	92.2617	3.56286	0.920845	0.959535	4.20157	87.3362	95.2381	9.04762	grunt
16_03	PAGcs	0.0545	6	0.0197155	0.933985	2.1109	3.94736	91.8013	4.29989	0.903068	0.952392	5.46181	85.1064	94.3396	10.8491	grunt
16_03	PAGcs	0.0437	5	0.00575746	0.954261	0.603342	2.91322	91.4998	3.18385	0.94647	0.961593	1.59783	87.3362	93.8967	7.51174	grunt
16_03	PAGcs	0.0423	5	0.00872849	0.926408	0.942186	1.98388	94.5944	2.09725	0.916645	0.939072	2.44657	91.7431	96.1538	4.80769	grunt
16_03	PAGcs	0.054	6	0.0148367	0.92879	1.59742	3.82205	92.6386	4.12577	0.904374	0.945059	4.49871	86.2069	95.6938	11.0048	grunt
16_03	PAGcs	0.0545	6	0.035027	0.918724	3.81257	5.64553	92.1257	6.12807	0.84883	0.942382	11.0213	82.3045	96.1538	16.8269	grunt
16_03	PAGcs	0.0538	6	0.0230769	0.931502	2.47739	3.19872	93.1135	3.43529	0.900752	0.95136	5.61838	88.1057	95.6938	8.61244	grunt
16_03	PAGcs	0.0537	6	0.0193632	0.9293	2.08363	2.47907	93.0766	2.66347	0.908202	0.962545	5.98355	89.6861	95.2381	6.19048	grunt
16_03	PAGcs	0.055	6	0.0197625	0.92394	2.13893	6.04895	91.2542	6.62868	0.893228	0.943166	5.59072	80.9717	96.1538	18.75	grunt
16_03	PAGcs	0.0532	6	0.0169342	0.941987	1.79772	1.88972	93.9272	2.01189	0.921207	0.966588	4.92628	91.7431	95.6938	4.30622	grunt
16_03	PAGcs	0.0542	6	0.0177992	0.931677	1.91045	3.8579	92.3842	4.17593	0.902044	0.953936	5.75266	86.2069	95.6938	11.0048	grunt
16_03	PAGcs	0.0539	6	0.0164419	0.942346	1.74479	1.88387	92.8812	2.02825	0.917677	0.961334	4.75732	90.4977	94.7867	4.73934	grunt
16_03	PAGcs	0.0537	6	0.021495	0.948634	2.26589	1.85213	93.1393	1.98856	0.914241	0.970549	6.15896	91.3242	95.2381	4.28571	grunt
16_03	PAGcs	0.0541	6	0.0155307	0.939583	1.65294	2.96762	92.4996	3.20825	0.909504	0.951171	4.58135	87.7193	95.2381	8.57143	grunt
16_03	PAGcs	0.0534	6	0.0181128	0.938203	1.93059	1.51514	93.6525	1.61784	0.915747	0.957287	4.53617	92.1659	95.6938	3.82775	grunt
16_03	PAGcs	0.0539	6	0.0118077	0.941321	1.25438	1.48192	92.7833	1.59719	0.92368	0.957039	3.61151	91.3242	94.7867	3.79147	grunt
16_03	PAGcs	0.0541	6	0.0162264	0.931114	1.74269	3.62515	92.6236	3.91385	0.906108	0.956054	5.51206	86.9565	96.1538	10.5769	grunt
16_03	PAGcs	0.0531	6	0.0180904	0.94472	1.91489	1.66344	94.1856	1.76613	0.920272	0.963666	4.71534	91.7431	95.6938	4.30622	grunt
16_03	PAGcs	0.0535	6	0.00922818	0.940083	0.981635	1.85841	93.4003	1.98973	0.923151	0.947742	2.66388	91.3242	95.2381	4.28571	grunt
16_03	PAGcs	0.0533	6	0.013871	0.939785	1.47597	1.27919	93.9107	1.36213	0.921275	0.957308	3.91128	92.1659	95.2381	3.33333	grunt
16_03	PAGcs	0.0532	6	0.0128556	0.946366	1.35842	1.45684	93.9149	1.55124	0.932801	0.96648	3.61053	92.1659	95.2381	3.33333	grunt
16_03	PAGcs	0.0536	6	0.0130508	0.945251	1.38067	2.70983	93.347	2.90296	0.927797	0.963703	3.87009	89.6861	96.1538	7.21154	grunt
16_03	PAGcs	0.0453	5	0.022334	0.951818	2.34645	6.35581	88.5712	7.17593	0.921202	0.977237	6.08283	79.0514	92.1659	16.5899	grunt
16_03	PAGcs	0.0553	6	0.0620853	0.918627	6.75848	6.82486	90.948	7.50413	0.794073	0.966121	21.6665	79.0514	95.2381	20.4762	grunt
16_03	PAGcs	0.0531	6	0.00942757	0.945715	0.996872	1.57553	94.0946	1.67441	0.937842	0.958123	2.16247	91.7431	96.1538	4.80769	grunt
16_03	PAGcs	0.0649	7	0.163643	0.887459	18.4394	2.53508	92.4385	2.74245	0.516578	0.958096	85.4698	87.7193	94.3396	7.54717	grunt
16_03	PAGcs	0.0543	6	0.0144763	0.942565	1.53584	3.56207	92.1944	3.86365	0.921774	0.965921	4.7893	86.5801	95.2381	10	grunt
16_03	PAGcs	0.05245	6	0.025651	0.916798	2.7979	5.24012	95.5527	5.48401	0.870479	0.941351	8.14174	89.6861	103.627	15.544	grunt
16_03	PAGcs	0.021	3	0.0615264	0.857185	7.17773	4.49456	95.344	4.71405	0.786142	0.893166	13.6138	92.1659	98.5222	6.89655	grunt
16_03	PAGcs	0.04205	5	0.163537	0.807565	20.2507	5.27367	95.3512	5.53078	0.517631	0.913617	76.4997	88.1057	99.5025	12.9353	grunt
16_03	PAGcs	0.0411	5	0.0401806	0.851317	4.71981	3.86758	97.435	3.9694	0.781057	0.87846	12.4708	94.3396	103.093	9.27835	grunt
16_03	PAGcs	0.0552	6	0.0821267	0.931948	8.81237	6.27976	90.958	6.90402	0.769466	0.998197	29.7259	80	94.7867	18.4834	grunt
16_03	PAGcs	0.05425	6	0.0663414	0.91562	7.24552	5.56025	92.4554	6.01399	0.782485	0.954818	22.0238	82.6446	95.6938	15.7895	grunt
16_03	PAGcs	0.0534	6	0.0305063	0.937237	3.25492	2.80824	93.7026	2.99697	0.887562	0.982205	10.6633	88.8889	95.6938	7.6555	grunt
16_03	PAGcs	0.0635	7	0.0247112	0.947198	2.60887	2.59087	94.5493	2.74024	0.905831	0.980102	8.19924	89.6861	96.6184	7.72947	grunt
16_03	PAGcs	0.0648	7	0.163788	0.87966	18.6195	4.89445	92.8266	5.27268	0.510909	0.981468	92.1024	82.9876	95.6938	15.311	grunt
16_03	PAGcs	0.06405	7	0.0407084	0.939753	4.33181	2.42526	93.7306	2.58748	0.858046	0.982205	14.47	89.2857	95.6938	7.17703	grunt
16_03	PAGcs	0.053	6	0.0182092	0.954325	1.90808	1.13474	94.3505	1.20269	0.926867	0.981941	5.94194	93.0233	95.6938	2.87081	grunt
16_03	PAGcs	0.0647	7	0.0708716	0.925718	7.65586	4.07608	92.8953	4.38783	0.767854	0.968123	26.0816	84.7458	95.2381	12.381	grunt
16_03	PAGcs	0.06345	7	0.0151486	0.951372	1.59229	1.14594	94.5743	1.21168	0.931246	0.969454	4.10295	92.5926	95.6938	3.34928	grunt
16_03	PAGcs	0.0637	7	0.0138009	0.957711	1.44102	1.77967	94.2197	1.88886	0.928159	0.971171	4.63412	91.7431	96.1538	4.80769	grunt
16_03	PAGcs	0.06325	7	0.0202725	0.946808	2.14114	1.18544	94.874	1.24949	0.919571	0.974693	5.99434	93.0233	96.6184	3.86473	grunt
16_03	PAGcs	0.0633	7	0.024708	0.952853	2.59306	1.13176	94.798	1.19386	0.905386	0.975523	7.74654	93.0233	96.1538	3.36538	grunt
16_03	PAGcs	0.0641	7	0.0414236	0.934077	4.43471	3.09935	93.6921	3.30801	0.849882	0.975972	14.8361	88.1057	96.1538	9.13462	grunt
16_03	PAGcs	0.06325	7	0.0222756	0.948117	2.34945	1.90356	94.8937	2.00599	0.919412	0.977636	6.33274	91.7431	97.561	6.34146	grunt
16_03	PAGcs	0.064	7	0.0335021	0.939538	3.5658	2.50473	93.8073	2.67008	0.880711	0.97266	10.4403	89.2857	95.6938	7.17703	grunt
16_03	PAGcs	0.06355	7	0.0253984	0.952947	2.66525	1.63669	94.4377	1.73309	0.905289	0.971428	7.30583	91.7431	96.1538	4.80769	grunt
16_03	PAGcs	0.06445	7	0.0347115	0.948977	3.65778	3.12499	93.1862	3.35349	0.878273	0.987713	12.4609	87.3362	95.6938	9.56938	grunt
16_03	PAGcs	0.06325	7	0.0126538	0.960344	1.31763	1.89437	94.8939	1.9963	0.940039	0.978728	4.11573	91.3242	96.6184	5.7971	grunt
16_03	PAGcs	0.06375	7	0.0160934	0.950871	1.69249	1.4358	94.1361	1.52524	0.921467	0.964759	4.69817	91.7431	95.6938	4.30622	grunt
16_03	PAGcs	0.05355	6	0.0178186	0.950696	1.87427	1.24551	93.384	1.33375	0.919096	0.971462	5.69753	91.7431	94.7867	3.31754	grunt
16_03	PAGcs	0.0432	5	0.0112162	0.968281	1.15836	1.27048	92.6056	1.37192	0.956959	0.984223	2.84896	91.3242	94.3396	3.30189	grunt
16_03	PAGcs	0.05315	6	0.0182667	0.96656	1.88986	1.70581	94.0985	1.8128	0.933836	0.988862	5.89252	91.3242	95.6938	4.78469	grunt
16_03	PAGcs	0.0632	7	0.0219453	0.958811	2.2888	1.68821	94.9619	1.77777	0.920827	0.98347	6.80289	92.1659	97.0874	5.33981	grunt
16_03	PAGcs	0.06385	7	0.133035	0.909328	14.63	1.53663	93.9912	1.63487	0.609897	0.985829	61.6386	91.7431	95.6938	4.30622	grunt
16_03	PAGcs	0.06335	7	0.084217	0.928705	9.06822	2.70254	94.7739	2.85157	0.742767	0.983896	32.4637	92.5926	100	8	grunt
16_03	PAGcs	0.065	7	0.0840282	0.919449	9.13897	3.41987	92.4173	3.70046	0.755191	0.994294	31.6613	86.2069	95.2381	10.4762	grunt
16_03	PAGcs	0.0533	6	0.152299	0.898822	16.9443	1.23019	93.8214	1.3112	0.588297	0.96985	64.8571	92.5926	95.6938	3.34928	grunt
16_03	PAGcs	0.06535	7	0.141824	0.906462	15.6458	4.86219	92.046	5.28235	0.592408	0.986027	66.4439	82.3045	94.7867	15.1659	grunt
16_03	PAGcs	0.0649	7	0.140476	0.875774	16.0402	6.67355	92.8953	7.18395	0.652996	0.981237	50.2669	79.6813	98.5222	23.6453	grunt
16_03	PAGcs	0.05235	6	0.0737206	0.928267	7.94174	3.36058	95.6029	3.51514	0.780478	0.978017	25.31	93.0233	101.01	8.58586	grunt
16_03	PAGcs	0.0428	5	0.0992993	0.919525	10.799	2.46642	93.5063	2.6377	0.743251	0.977862	31.5655	91.3242	96.6184	5.7971	grunt
16_03	PAGcs	0.05365	6	0.139396	0.91181	15.2878	1.8157	93.2252	1.94765	0.631151	0.987955	56.5323	90.4977	95.2381	5.2381	grunt
16_03	PAGcs	0.053	6	0.137647	0.917304	15.0057	1.66094	94.3627	1.76017	0.638298	0.997467	56.2697	93.0233	97.0874	4.36893	grunt
16_03	PAGcs	0.0531	6	0.0661257	0.93245	7.09161	4.48355	94.333	4.7529	0.801924	0.98838	23.2512	88.1057	100.503	14.0704	grunt
16_03	PAGcs	0.05205	6	0.0760294	0.937989	8.10558	2.50564	96.1121	2.60699	0.789411	0.993809	25.8924	94.3396	100.503	6.53266	grunt
16_03	PAGcs	0.0551	6	0.118902	0.903547	13.1595	5.20367	90.999	5.71838	0.665702	0.971547	45.9432	81.9672	95.2381	16.1905	grunt
16_03	PAGcs	0.0106	2	0.245556	0.772973	31.7677	0	94.3396	0	0.599339	0.946608	57.9418	94.3396	94.3396	0	grunt
16_03	PAGcs	0.06135	7	0.0880129	0.865777	10.1658	4.62458	97.982	4.71983	0.691761	0.954949	38.0461	91.3242	104.167	14.0625	grunt
15_252	PAGcs	0.0462	5	0.00838939	0.895976	0.936342	3.36254	86.7746	3.87503	0.881753	0.901594	2.25018	81.9672	89.2857	8.92857	grunt
15_252	PAGcs	0.0347	4	0.02145	0.890701	2.40822	4.61008	86.6241	5.32194	0.866727	0.916853	5.78336	81.3008	89.2857	9.82143	grunt
15_252	PAGcs	0.0904	6	0.136896	0.811036	16.8792	23.0038	62.6287	36.7305	0.601397	0.916273	52.3574	34.7826	87.7193	152.193	grunt
15_252	PAGcs	0.0642	5	0.131674	0.852607	15.4437	20.9617	67.6794	30.972	0.631401	0.950249	50.4985	42.1941	87.7193	107.895	grunt
15_252	PAGcs	0.0631	5	0.140285	0.863952	16.2376	19.9809	68.2915	29.2583	0.619071	0.948706	53.2467	43.956	87.3362	98.69	grunt
15_252	PAGcs	0.0636	5	0.0890515	0.870338	10.2318	21.1221	68.5216	30.8255	0.721204	0.937857	30.0404	41.841	87.7193	109.649	grunt
15_252	PAGcs	0.0894	6	0.176393	0.815065	21.6416	25.5692	65.294	39.1601	0.573571	0.93734	63.4217	32.7332	88.4956	170.354	grunt
15_252	PAGcs	0.0621	5	0.0908083	0.875729	10.3695	20.2761	69.6338	29.1182	0.724243	0.947549	30.8329	43.1034	87.7193	103.509	grunt
15_252	PAGcs	0.065	5	0.110796	0.870435	12.7288	20.7584	67.0433	30.9627	0.7041	0.957114	35.9343	41.0678	86.5801	110.823	grunt
15_252	PAGcs	0.0618	5	0.0860084	0.883121	9.73915	21.3432	70.5358	30.2586	0.730969	0.934379	27.8275	42.1941	88.1057	108.811	grunt
15_252	PAGcs	0.0651	5	0.123024	0.876634	14.0337	20.3586	66.9302	30.4177	0.684874	1	46.0122	40.404	86.5801	114.286	grunt
15_252	PAGcs	0.0599	5	0.147905	0.85576	17.2835	20.0936	71.8259	27.9755	0.595824	0.94649	58.8539	44.9438	88.4956	96.9027	grunt
15_252	PAGcs	0.0587	5	0.141396	0.865294	16.3408	21.1002	73.9936	28.5163	0.613785	0.944198	53.8321	43.956	89.2857	103.125	grunt
15_252	PAGcs	0.086	6	0.169441	0.818066	20.7124	23.7568	65.7272	36.1445	0.530726	0.944133	77.8946	37.8788	88.8889	134.667	grunt
15_252	PAGcs	0.0571	5	0.178719	0.854079	20.9254	20.7101	75.7486	27.3406	0.535441	0.958326	78.9788	45.4545	89.2857	96.4286	grunt
15_252	PAGcs	0.0343	4	0.0343183	0.932631	3.67973	4.92052	87.5257	5.6218	0.895002	0.978237	9.30007	81.9672	91.3242	11.4155	grunt
15_252	PAGcs	0.0344	4	0.021465	0.937314	2.29006	4.57758	87.2478	5.24664	0.905588	0.952227	5.15005	81.9672	90.0901	9.90991	grunt
15_252	PAGcs	0.0348	4	0.0148286	0.933502	1.58849	4.57101	86.2498	5.29974	0.912354	0.946706	3.76523	80.9717	88.8889	9.77778	grunt
15_252	PAGcs	0.0743	5	0.196812	0.84927	23.1742	31.3968	71.8034	43.726	0.497766	0.949666	90.7856	25.0627	90.4977	261.086	grunt
15_252	PAGcs	0.0716	5	0.12878	0.870997	14.7854	30.6603	72.4863	42.298	0.643516	0.962018	49.494	26.7738	90.4977	238.009	grunt
15_252	PAGcs	0.0504	5	0.0385947	0.906734	4.25646	12.3516	81.0289	15.2435	0.852359	0.94908	11.3475	63.6943	90.0901	41.4414	grunt
15_252	PAGcs	0.073	6	0.129922	0.875496	14.8398	21.7474	75.4833	28.8108	0.617016	0.956552	55.0286	40.0802	91.3242	127.854	grunt
15_252	PAGcs	0.0726	6	0.159475	0.858555	18.5748	20.9159	75.5527	27.6839	0.538369	0.962291	78.7418	40.2414	90.4977	124.887	grunt
15_252	PAGcs	0.0463	5	0.0286253	0.946525	3.02425	6.02958	86.6349	6.95976	0.899171	0.969693	7.84298	77.821	90.9091	16.8182	grunt
15_252	PAGcs	0.0466	5	0.0179557	0.923244	1.94485	6.27014	86.1108	7.28148	0.903433	0.945362	4.64109	76.9231	90.4977	17.6471	grunt
15_252	PAGcs	0.0373	4	0.0175623	0.90907	1.93189	7.48312	80.9989	9.23855	0.893475	0.926322	3.67639	73.5294	88.4956	20.354	grunt
15_252	PAGcs	0.0571	6	0.0249019	0.925835	2.68967	3.21741	87.7405	3.66696	0.885296	0.962663	8.73912	82.3045	90.0901	9.45946	grunt
15_252	PAGcs	0.0559	6	0.0270051	0.936541	2.8835	1.59429	89.4685	1.78195	0.903344	0.973792	7.79865	86.9565	90.9091	4.54545	grunt
15_252	PAGcs	0.057	6	0.0271353	0.93109	2.91436	4.09214	87.9587	4.65234	0.896326	0.955437	6.59483	80.6452	90.0901	11.7117	grunt
15_252	PAGcs	0.0562	6	0.0284559	0.930764	3.05726	1.28715	89.0623	1.44522	0.901045	0.981616	8.94194	86.9565	90.0901	3.6036	grunt
15_252	PAGcs	0.0561	6	0.0236573	0.933306	2.53479	1.90908	89.1601	2.14119	0.89962	0.971682	8.01018	85.8369	90.4977	5.42986	grunt
15_252	PAGcs	0.0695	7	0.0240414	0.927994	2.59069	6.37427	86.8276	7.34129	0.898955	0.955628	6.30431	74.3494	90.9091	22.2727	grunt
15_252	PAGcs	0.0567	6	0.0323727	0.933167	3.46912	3.31377	88.2105	3.75666	0.877551	0.96668	10.1566	82.3045	90.0901	9.45946	grunt
15_252	PAGcs	0.0562	6	0.0293741	0.938176	3.13098	1.86799	89.0793	2.097	0.901777	0.985218	9.25296	85.8369	90.4977	5.42986	grunt
15_252	PAGcs	0.056	6	0.0199684	0.934095	2.13772	1.64703	89.3903	1.84251	0.91059	0.958711	5.2846	86.5801	90.4977	4.52489	grunt
15_252	PAGcs	0.0834	7	0.183337	0.872336	21.0167	21.7523	80.6617	26.9673	0.461537	0.965891	109.277	36.2976	90.4977	149.321	grunt
15_252	PAGcs	0.0678	7	0.0361517	0.917656	3.93957	2.53185	88.5572	2.859	0.864642	0.957445	10.7331	84.3882	90.9091	7.72727	grunt
15_252	PAGcs	0.0667	7	0.0357891	0.928217	3.85568	1.55588	89.978	1.72918	0.887821	0.980913	10.4854	86.9565	91.3242	5.02283	grunt
15_252	PAGcs	0.0563	6	0.0432816	0.935832	4.62493	2.52769	88.8696	2.84427	0.868249	0.997952	14.9385	84.3882	90.4977	7.23982	grunt
15_252	PAGcs	0.0911	8	0.137313	0.884624	15.5221	17.4232	81.9702	21.2555	0.549244	0.956195	74.093	43.0108	91.7431	113.303	grunt
15_252	PAGcs	0.0554	6	0.0232681	0.932182	2.49609	1.31517	90.1868	1.45827	0.885206	0.947675	7.05701	88.1057	91.3242	3.65297	grunt
15_252	PAGcs	0.0919	8	0.176668	0.869	20.3301	17.6827	81.6519	21.6562	0.43731	0.966468	121.003	41.841	90.4977	116.29	grunt
15_252	PAGcs	0.0921	8	0.161675	0.875541	18.4657	19.035	82.6641	23.0269	0.477277	0.967198	102.649	39.604	90.9091	129.545	grunt
15_252	PAGcs	0.0694	7	0.0736243	0.906807	8.11907	5.91115	86.8828	6.80359	0.756654	0.975247	28.8894	75.7576	90.9091	20	grunt
15_252	PAGcs	0.0683	7	0.0180771	0.938957	1.92523	3.54152	87.9703	4.02582	0.92133	0.972833	5.59013	82.3045	90.4977	9.95475	grunt
15_252	PAGcs	0.0679	7	0.0468909	0.918702	5.10404	3.65998	88.5631	4.13262	0.817781	0.951328	16.3304	81.6327	91.3242	11.8721	grunt
15_252	PAGcs	0.0558	6	0.0198271	0.926137	2.14084	1.70171	89.6314	1.89857	0.906762	0.95773	5.62089	87.7193	92.1659	5.06912	grunt
15_252	PAGcs	0.0682	7	0.0549141	0.911371	6.02543	4.4527	88.1163	5.05321	0.794502	0.963279	21.2432	79.0514	90.4977	14.4796	grunt
15_252	PAGcs	0.057	6	0.0142472	0.922049	1.54517	3.68099	87.8461	4.19027	0.900307	0.938625	4.25604	82.3045	90.9091	10.4545	grunt
15_252	PAGcs	0.0694	7	0.0959294	0.902049	10.6346	7.00854	87.0539	8.0508	0.692809	0.969844	39.9871	72.9927	90.9091	24.5455	grunt
15_252	PAGcs	0.0682	7	0.0479498	0.921511	5.20339	5.27025	88.3286	5.96664	0.825036	0.969961	17.5658	77.821	91.7431	17.8899	grunt
15_252	PAGcs	0.0566	6	0.0253818	0.92389	2.74728	3.19752	88.5137	3.61245	0.888197	0.953291	7.32881	82.9876	90.4977	9.04977	grunt
15_252	PAGcs	0.058	6	0.030116	0.933132	3.22741	5.56221	86.5039	6.43002	0.893613	0.968212	8.34811	78.4314	91.3242	16.4384	grunt
15_252	PAGcs	0.0836	7	0.181521	0.8537	21.2629	21.4303	80.0788	26.7616	0.446919	0.951149	112.823	36.9004	91.3242	147.489	grunt
15_252	PAGcs	0.0572	6	0.0342089	0.92685	3.69088	4.3469	87.5941	4.96255	0.875794	0.96109	9.73927	80.3213	90.9091	13.1818	grunt
15_252	PAGcs	0.0586	6	0.0393118	0.920326	4.27151	7.94647	85.9834	9.24187	0.856903	0.959692	11.9954	72.2022	91.3242	26.484	grunt
15_252	PAGcs	0.0709	7	0.054681	0.902739	6.05723	7.58232	85.2215	8.89718	0.825186	0.961706	16.5442	75.4717	90.9091	20.4545	grunt
15_252	PAGcs	0.0582	6	0.0980923	0.901726	10.8783	8.69471	86.7161	10.0266	0.703905	0.962008	36.6674	71.1744	90.9091	27.7273	grunt
15_252	PAGcs	0.0986	7	0.0971861	0.889325	10.9281	26.3664	77.0209	34.2328	0.673794	0.949472	40.9142	24.2131	90.9091	275.455	grunt
15_252	PAGcs	0.0556	6	0.0320888	0.928674	3.45533	2.48494	89.9844	2.76152	0.888119	0.969483	9.16147	85.8369	92.1659	7.37327	grunt
15_252	PAGcs	0.0995	7	0.0864514	0.885378	9.76434	27.5316	71.9334	38.2737	0.733131	0.969989	32.3077	35.7143	90.9091	154.545	grunt
15_252	PAGcs	0.0562	6	0.0360171	0.929624	3.87437	2.59251	89.1093	2.90936	0.878445	0.975389	11.0359	84.7458	91.3242	7.76256	grunt
15_252	PAGcs	0.0565	6	0.0348621	0.930136	3.74807	2.8565	88.5705	3.22511	0.88659	0.96434	8.76963	84.3882	91.3242	8.21918	grunt
15_252	PAGcs	0.0573	6	0.0192274	0.92714	2.07384	5.49403	87.5564	6.27485	0.892899	0.945477	5.88849	78.125	91.7431	17.4312	grunt
15_252	PAGcs	0.0567	6	0.0268159	0.922298	2.9075	3.59176	88.3847	4.06377	0.880333	0.956924	8.70028	81.9672	90.0901	9.90991	grunt
15_252	PAGcs	0.0829	7	0.172634	0.861943	20.0284	21.3378	80.5883	26.4775	0.474808	0.958556	101.883	37.2439	90.4977	142.986	grunt
15_252	PAGcs	0.0572	6	0.0230717	0.921335	2.50416	5.60535	87.7244	6.38972	0.88562	0.95371	7.68839	77.821	91.3242	17.3516	grunt
15_252	PAGcs	0.0566	6	0.0248441	0.915923	2.71247	4.24025	88.4321	4.79492	0.891018	0.940872	5.59516	81.3008	92.1659	13.3641	grunt
15_252	PAGcs	0.0568	6	0.0332748	0.923106	3.60465	4.79494	88.2529	5.43318	0.871895	0.963038	10.4534	79.6813	90.4977	13.5747	grunt
15_252	PAGcs	0.0558	6	0.0281841	0.92366	3.05135	1.59495	89.7086	1.77792	0.875344	0.961467	9.83866	87.7193	92.1659	5.06912	grunt
15_252	PAGcs	0.0967	7	0.149344	0.86699	17.2256	26.1612	77.8458	33.6064	0.534991	0.960005	79.4431	24.9688	91.7431	267.431	grunt
15_252	PAGcs	0.0573	6	0.0289125	0.923726	3.12999	5.33106	87.5382	6.08998	0.888554	0.967016	8.83029	78.4314	91.7431	16.9725	grunt
15_252	PAGcs	0.0676	7	0.0306777	0.924392	3.31869	3.96329	88.8478	4.46076	0.887102	0.959417	8.15179	81.3008	91.7431	12.844	grunt
15_252	PAGcs	0.0699	7	0.0583521	0.906093	6.43997	7.26755	86.4044	8.41109	0.780923	0.94984	21.6304	72.7273	91.7431	26.1468	grunt
15_252	PAGcs	0.0574	6	0.0253704	0.920286	2.7568	5.32125	87.3874	6.08926	0.896089	0.952483	6.29331	78.125	90.9091	16.3636	grunt
15_252	PAGcs	0.0579	6	0.0193358	0.927245	2.0853	8.04181	87.1082	9.23197	0.905068	0.955034	5.52067	72.7273	90.9091	25	grunt
15_252	PAGcs	0.0562	6	0.0159856	0.920507	1.73661	1.98107	88.9251	2.2278	0.896534	0.934106	4.19079	85.4701	90.4977	5.88235	grunt
15_252	PAGcs	0.0562	6	0.0345358	0.920303	3.75265	1.92869	89.0021	2.16702	0.893415	0.985829	10.3439	85.8369	90.4977	5.42986	grunt
15_252	PAGcs	0.0572	6	0.0321419	0.909682	3.53331	3.79581	87.6279	4.33174	0.861253	0.952436	10.5872	80.9717	90.4977	11.7647	grunt
15_252	PAGcs	0.0579	6	0.0307167	0.92485	3.32126	5.12478	86.6185	5.91649	0.875533	0.968168	10.5804	77.5194	89.6861	15.6951	grunt
15_252	PAGcs	0.0574	6	0.0244798	0.923854	2.64974	5.03308	87.3586	5.76139	0.883177	0.953531	7.96604	78.4314	90.0901	14.8649	grunt
15_252	PAGcs	0.0581	6	0.0341595	0.920679	3.71026	4.72987	86.2798	5.48202	0.868457	0.959492	10.4823	78.125	89.2857	14.2857	grunt
15_252	PAGcs	0.0589	6	0.0211265	0.9187	2.29961	6.55795	85.3356	7.6849	0.898933	0.958045	6.57579	73.8007	89.2857	20.9821	grunt
15_252	PAGcs	0.0347	4	0.0257847	0.9068	2.84349	3.99623	86.5817	4.61556	0.877359	0.938699	6.99135	81.9672	88.8889	8.44444	grunt
15_252	PAGcs	0.0347	4	0.0357334	0.922445	3.87377	3.31941	86.4176	3.84113	0.871314	0.954487	9.54561	82.6446	88.8889	7.55556	grunt
15_252	PAGcs	0.037	4	0.0311645	0.893937	3.4862	8.72876	81.7426	10.6783	0.847732	0.915987	8.05141	71.6846	87.3362	21.8341	grunt
15_252	PAGcs	0.0618	5	0.119376	0.850941	14.0288	20.6569	70.2206	29.4172	0.643018	0.931985	44.9392	42.4628	87.7193	106.579	grunt
15_252	PAGcs	0.0651	5	0.183492	0.833518	22.0141	21.5323	67.4521	31.9224	0.510158	0.937892	83.8433	40.1606	86.5801	115.584	grunt
15_252	PAGcs	0.0628	5	0.148048	0.837251	17.6827	20.9998	69.2683	30.3165	0.580058	0.936782	61.498	42.1053	86.2069	104.741	grunt
15_252	PAGcs	0.0674	4	0.155108	0.860354	18.0284	34.0072	62.3317	54.5585	0.628481	0.948699	50.9511	23.3372	85.8369	267.811	grunt
15_252	PAGcs	0.0679	5	0.138565	0.832738	16.6397	21.0232	64.5929	32.5473	0.638502	0.958	50.0386	39.3701	85.4701	117.094	grunt
15_252	PAGcs	0.0255	3	0.0305158	0.929259	3.28388	5.86558	78.497	7.47236	0.894784	0.952807	6.48453	74.3494	82.6446	11.157	grunt
15_252	PAGcs	0.0676	5	0.149604	0.8373	17.8674	21.378	64.9473	32.9159	0.644949	0.952391	47.6692	39.6825	86.5801	118.182	grunt
15_252	PAGcs	0.0647	5	0.146957	0.825195	17.8087	20.6096	66.9437	30.7864	0.64764	0.952282	47.0388	43.1034	86.2069	100	grunt
15_252	PAGcs	0.0675	5	0.164191	0.805922	20.373	20.8525	64.664	32.2474	0.610633	0.939662	53.8833	40.6504	85.8369	111.159	grunt
15_252	PAGcs	0.0663	5	0.114041	0.859591	13.2669	21.604	66.3873	32.5424	0.684466	0.95638	39.7264	39.4477	86.9565	120.435	grunt
15_252	PAGcs	0.065	5	0.0989031	0.881183	11.2239	21.5227	67.6258	31.8262	0.71656	0.955859	33.3954	40.0802	86.9565	116.957	grunt
15_252	PAGcs	0.0682	5	0.193139	0.792427	24.373	19.8239	63.5342	31.202	0.538975	0.94665	75.6391	40.9836	83.3333	103.333	grunt
15_252	PAGcs	0.0597	5	0.132554	0.882047	15.028	20.1879	72.1582	27.9772	0.649987	0.972022	49.5448	44.7427	88.1057	96.9163	grunt
15_252	PAGcs	0.0606	5	0.143787	0.882353	16.2958	21.414	72.3283	29.6066	0.628756	0.977152	55.4104	41.7537	87.7193	110.088	grunt
15_252	PAGcs	0.0604	5	0.170024	0.852273	19.9495	20.7422	71.8223	28.8799	0.549997	0.956847	73.9731	43.29	88.1057	103.524	grunt
15_252	PAGcs	0.0601	5	0.117425	0.883897	13.2849	19.8792	71.692	27.7286	0.676091	0.958329	41.7455	44.1501	87.3362	97.8166	grunt
15_252	PAGcs	0.0917	6	0.199327	0.813542	24.5011	24.3216	62.7418	38.7645	0.461176	0.955284	107.141	33.7268	88.1057	161.233	grunt
15_252	PAGcs	0.0587	5	0.172935	0.877826	19.7003	21.2638	74.3013	28.6183	0.569323	0.965359	69.5625	43.3839	88.4956	103.982	grunt
15_252	PAGcs	0.058	5	0.156486	0.86028	18.1902	20.2912	74.4235	27.2644	0.582161	0.957362	64.4498	45.1467	88.1057	95.1542	grunt
15_252	PAGcs	0.0349	4	0.0198003	0.947387	2.08999	5.69454	86.2201	6.60465	0.923301	0.971797	5.25244	79.6813	90.0901	13.0631	grunt
15_252	PAGcs	0.087	6	0.243222	0.790845	30.7547	25.8429	66.9996	38.5717	0.4124	0.976612	136.812	34.2466	88.4956	158.407	grunt
15_252	PAGcs	0.0588	5	0.176182	0.868495	20.2859	20.6558	73.6457	28.0476	0.556913	0.973707	74.8401	43.956	87.7193	99.5614	grunt
15_252	PAGcs	0.0588	5	0.17165	0.871763	19.6899	21.526	74.3369	28.9574	0.564987	0.958735	69.6916	42.9185	88.8889	107.111	grunt
15_252	PAGcs	0.073	6	0.121341	0.877436	13.829	21.0783	74.8749	28.1513	0.641823	0.956507	49.0298	41.0678	90.4977	120.362	grunt
15_252	PAGcs	0.0738	6	0.0796947	0.897662	8.87803	20.0772	73.2892	27.3945	0.751374	0.957998	27.4996	43.0108	89.6861	108.52	grunt
15_252	PAGcs	0.0748	6	0.0756255	0.896068	8.43971	20.3827	72.927	27.9495	0.752196	0.952904	26.683	40.4858	88.8889	119.556	grunt
15_252	PAGcs	0.0713	5	0.223205	0.84808	26.3189	30.2522	72.2759	41.8566	0.449748	0.96281	114.077	27.137	90.0901	231.982	grunt
15_252	PAGcs	0.0734	6	0.186484	0.865977	21.5345	21.1818	74.5419	28.4159	0.490875	0.986571	100.982	41.0678	90.9091	121.364	grunt
15_252	PAGcs	0.0724	6	0.119331	0.896952	13.3041	20.5417	75.2594	27.2945	0.665355	0.993846	49.3709	41.6667	90.0901	116.216	grunt
15_252	PAGcs	0.0714	6	0.142854	0.878867	16.2543	20.7499	76.6507	27.0708	0.587411	0.945293	60.9254	40.8998	89.6861	119.283	grunt
15_252	PAGcs	0.071	6	0.137619	0.888646	15.4863	20.8644	76.9296	27.1214	0.609914	0.974487	59.7745	41.58	90.9091	118.636	grunt
15_252	PAGcs	0.0697	6	0.169611	0.869091	19.516	19.9666	77.7448	25.6822	0.523362	0.95019	81.5551	43.1034	90.0901	109.009	grunt
15_252	PAGcs	0.0464	5	0.0278107	0.945627	2.94097	6.03848	86.5461	6.97718	0.922774	0.983413	6.57139	77.5194	90.0901	16.2162	grunt
15_252	PAGcs	0.0847	6	0.172952	0.878956	19.6769	28.1001	75.4758	37.2307	0.526256	0.96447	83.2701	25.5754	91.3242	257.078	grunt
15_252	PAGcs	0.0758	6	0.101648	0.901507	11.2753	24.5568	76.6072	32.0555	0.699435	0.96429	37.867	33.4448	91.3242	173.059	grunt
15_252	PAGcs	0.0462	5	0.0169731	0.934185	1.81689	5.23025	86.8308	6.0235	0.916057	0.955538	4.30995	79.0514	90.0901	13.964	grunt
15_252	PAGcs	0.0465	5	0.0268584	0.940859	2.85467	7.17452	86.5079	8.29349	0.904701	0.978339	8.13949	75.7576	90.4977	19.457	grunt
15_252	PAGcs	0.0815	6	0.0888687	0.920261	9.6569	26.8382	75.3922	35.5981	0.742094	0.980506	32.127	28.2486	90.9091	221.818	grunt
15_252	PAGcs	0.0568	6	0.0152708	0.943166	1.6191	3.15936	88.1979	3.58213	0.923699	0.962899	4.24386	83.682	91.3242	9.13242	grunt
15_252	PAGcs	0.0614	4	0.0187062	0.923076	2.0265	34.3838	65.8364	52.2262	0.909044	0.950637	4.57548	26.3158	88.8889	237.778	grunt
15_252	PAGcs	0.0454	5	0.0143387	0.935363	1.53296	3.66036	88.1277	4.15347	0.911454	0.947501	3.9548	82.6446	90.0901	9.00901	grunt
15_252	PAGcs	0.0453	5	0.0278292	0.952051	2.92308	2.55833	88.4546	2.89225	0.92259	0.985957	6.86841	84.7458	90.4977	6.78733	grunt
15_252	PAGcs	0.0838	7	0.0990085	0.885078	11.1864	18.8515	76.8065	24.5442	0.729533	0.97858	34.138	43.6681	91.3242	109.132	grunt
15_252	PAGcs	0.0476	5	0.0274273	0.929107	2.95201	8.88514	84.8969	10.4658	0.885099	0.950208	7.35615	71.6846	90.4977	26.2443	grunt
15_252	PAGcs	0.0454	5	0.0157947	0.938882	1.68229	3.07541	88.1887	3.4873	0.919198	0.961501	4.60213	83.682	90.4977	8.1448	grunt
15_252	PAGcs	0.046	5	0.0318093	0.934309	3.40458	4.62629	87.0552	5.31421	0.901243	0.975063	8.19094	80.3213	90.0901	12.1622	grunt
15_252	PAGcs	0.0461	5	0.0234471	0.940057	2.49423	6.05144	87.1053	6.94727	0.906195	0.971898	7.25048	78.125	91.3242	16.895	grunt
15_252	PAGcs	0.0692	6	0.21429	0.846426	25.3171	20.2473	78.389	25.8292	0.411419	0.973957	136.731	43.1034	90.4977	109.955	grunt
15_252	PAGcs	0.0465	5	0.02863	0.930278	3.07757	6.13935	86.373	7.10795	0.885685	0.955259	7.85543	77.2201	90.0901	16.6667	grunt
15_252	PAGcs	0.0704	6	0.172067	0.871755	19.738	20.4162	77.109	26.4771	0.521832	0.962478	84.442	42.5532	91.7431	115.596	grunt
15_252	PAGcs	0.0454	5	0.014441	0.938247	1.53914	4.13385	88.1613	4.68896	0.918923	0.957843	4.23533	81.9672	90.4977	10.4072	grunt
15_252	PAGcs	0.0702	6	0.199883	0.858347	23.2869	20.316	77.3109	26.2783	0.453389	0.959008	111.52	42.5532	90.9091	113.636	grunt
15_252	PAGcs	0.0694	6	0.160986	0.874323	18.4126	20.1133	78.0133	25.7819	0.551545	0.991916	79.8433	43.3839	90.0901	107.658	grunt
15_252	PAGcs	0.0471	5	0.0209775	0.935959	2.24128	8.43697	85.5244	9.86498	0.912836	0.963139	5.51067	72.9927	90.9091	24.5455	grunt
15_252	PAGcs	0.0454	5	0.0236037	0.950403	2.48355	2.9039	88.2766	3.28955	0.92321	0.986113	6.81357	84.0336	90.4977	7.69231	grunt
15_252	PAGcs	0.0694	6	0.160941	0.869571	18.5081	19.858	77.955	25.4737	0.545965	0.967998	77.3003	43.29	90.4977	109.05	grunt
15_252	PAGcs	0.0459	5	0.00786948	0.939101	0.83798	4.4828	87.3276	5.13332	0.928087	0.948929	2.24565	80.6452	90.0901	11.7117	grunt
15_252	PAGcs	0.0744	6	0.147038	0.88496	16.6152	24.4623	77.76	31.4587	0.590041	0.983889	66.7492	34.188	90.0901	163.514	grunt
15_252	PAGcs	0.0451	5	0.0243308	0.942239	2.58223	3.12034	88.6788	3.51869	0.904102	0.964226	6.65018	84.0336	90.4977	7.69231	grunt
15_252	PAGcs	0.0453	5	0.0219364	0.939688	2.33444	2.93837	88.3758	3.32486	0.909538	0.970246	6.67457	84.0336	90.4977	7.69231	grunt
15_252	PAGcs	0.0457	5	0.0322473	0.941509	3.42506	4.15078	87.6809	4.73397	0.912071	0.995411	9.13742	81.6327	90.9091	11.3636	grunt
15_252	PAGcs	0.0891	6	0.154287	0.864537	17.8462	29.1788	74.7848	39.0171	0.551577	0.949875	72.2109	23.0681	90.4977	292.308	grunt
15_252	PAGcs	0.0449	5	0.0213646	0.939609	2.27377	1.76235	89.1134	1.97765	0.909826	0.965001	6.0643	86.5801	90.4977	4.52489	grunt
15_252	PAGcs	0.0804	7	0.212904	0.827396	25.7319	17.0033	78.5592	21.644	0.426633	0.980886	129.913	48.3092	90.9091	88.1818	grunt
15_252	PAGcs	0.0455	5	0.0390959	0.918897	4.25466	4.3279	88.0795	4.91363	0.878998	0.975292	10.955	81.6327	90.9091	11.3636	grunt
15_252	PAGcs	0.0969	6	0.189061	0.863532	21.894	30.5273	73.4514	41.5612	0.481702	0.963937	100.111	19.7628	90.4977	357.919	grunt
15_252	PAGcs	0.0451	5	0.019854	0.934573	2.12439	2.96411	88.7684	3.33915	0.913097	0.961672	5.31978	84.3882	90.9091	7.72727	grunt
15_252	PAGcs	0.0752	6	0.0848524	0.908443	9.34042	24.5231	77.0603	31.8232	0.740535	0.964117	30.1921	33.7268	90.4977	168.326	grunt
15_252	PAGcs	0.074	6	0.106733	0.893467	11.946	23.9946	77.5999	30.921	0.67932	0.952004	40.1407	34.904	90.0901	158.108	grunt
21-44	natural	0.0598	6	0.117395	0.885608	13.2559	10.3598	84.8756	12.2059	0.648916	0.946429	45.8477	66.6667	91.3242	36.9863	lab grunt
21-44	natural	0.0456	5	0.0214239	0.939094	2.28134	3.94564	87.8583	4.49091	0.913276	0.960323	5.15152	81.9672	90.0901	9.90991	lab grunt
21-44	natural	0.030249	4	0.207274	0.746059	27.7825	3.8941	99.2761	3.92249	0.574271	1	74.1337	95.8696	103.521	7.98122	lab grunt
21-44	natural	0.010136	2	0.184699	0.823015	22.4418	0	98.6577	0	0.692413	0.953617	37.7238	98.6577	98.6577	0	lab grunt
20-32	natural	0.044739	6	0.195122	0.759984	25.6745	17.1754	113.717	15.1037	0.523152	1	91.1492	100.456	135.651	35.0354	lab grunt
20-32	natural	0.051633	6	0.154946	0.792622	19.5485	25.329	102.124	24.8022	0.60384	1	65.6069	67.2256	138.679	106.289	lab grunt
20-32	natural	0.024785	3	0.076855	0.780965	9.84098	22.1845	83.6375	26.5246	0.723748	0.868321	19.9757	67.9507	99.3243	46.1712	lab grunt
20-32	natural	0.051633	6	0.154582	0.791665	19.5262	25.329	102.124	24.8022	0.604767	1	65.353	67.2256	138.679	106.289	lab grunt
21-44	natural	0.020227	3	0.05022	0.917031	5.47635	3.45097	98.9391	3.48797	0.88105	0.974405	10.5959	96.4989	101.379	5.05747	lab grunt
21-44	natural	0.039524	4	0.100114	0.683632	14.6444	26.1873	82.6451	31.6864	0.620424	0.831271	33.9843	52.5	99.7738	90.0452	lab grunt
21-44	natural	0.03059	4	0.235272	0.732747	32.1082	3.44495	98.1518	3.50981	0.511871	0.943458	84.3156	95.6616	102.083	6.71296	lab grunt
21-44	natural	0.049932	6	0.213104	0.714381	29.8306	4.25472	100.28	4.24283	0.502457	1	99.022	95.4545	105.502	10.5263	lab grunt
21-44	natural	0.020023	3	0.00523	0.908695	0.575537	4.00268	99.9669	4.004	0.902832	0.912879	1.11281	97.1366	102.797	5.82751	lab grunt
21-44	natural	0.020295	3	0.16455	0.833768	19.7357	4.52055	98.6511	4.58237	0.644483	0.942735	46.2777	95.4545	101.848	6.69746	lab grunt
21-44	natural	0.029569	4	0.056331	0.754701	7.46401	3.04765	101.519	3.00205	0.673818	0.8041	19.3348	98	103.279	5.38642	lab grunt
21-44	natural	0.010476	2	0.06045	0.785392	7.69683	0	48.4307	0	0.742648	0.828137	11.5115	95.4545	95.4545	0	lab grunt
21-44	natural	0.029569	4	0.045168	0.634954	7.11356	3.04765	101.519	3.00205	0.571119	0.676891	18.5202	98	103.279	5.38642	lab grunt
21-44	natural	0.020227	3	0.145747	0.823958	17.6886	3.45097	98.9391	3.48797	0.661385	0.942921	42.5677	96.4989	101.379	5.05747	lab grunt
21-44	natural	0.039524	4	0.096198	0.657665	14.6273	26.1873	82.6451	31.6864	0.596423	0.799497	34.0485	52.5	99.7738	90.0452	lab grunt
21-44	natural	0.020136	3	0.213079	0.772148	27.5956	3.79915	99.3969	3.8222	0.526321	0.903979	71.7543	96.7105	102.083	5.55556	lab grunt
21-44	natural	0.029977	4	0.17721	0.779961	22.7203	3.30152	100.148	3.29664	0.533695	0.954875	78.9178	96.9231	103.521	6.80751	lab grunt
21-44	natural	0.020272	3	0.043	0.709098	6.06403	3.74829	98.7289	3.79655	0.659446	0.734083	11.3181	96.0784	101.379	5.51724	lab grunt
21-44	natural	0.030249	4	0.19697	0.71392	27.59	3.8941	99.2761	3.92249	0.549396	0.955486	73.9157	95.8696	103.521	7.98122	lab grunt
21-44	natural	0.039229	5	0.204284	0.657358	31.0765	86.7932	140.559	61.7487	0.502289	1	99.0885	53.2609	254.913	378.613	lab grunt
21-44	natural	0.020091	3	0.190372	0.856847	22.2177	4.45357	99.648	4.4693	0.6408	1	56.055	96.4989	102.797	6.52681	lab grunt
21-44	natural	0.12873	12	0.144008	0.736571	19.5512	19.5995	93.7805	20.8994	0.533191	1	87.5502	35.3933	103.765	193.177	lab grunt
21-44	natural	0.039501	5	0.247374	0.627542	39.4195	4.05639	101.388	4.00085	0.414761	1	141.103	95.6616	104.502	9.24171	lab grunt
21-44	natural	0.122132	12	0.149553	0.737885	20.2677	15.9954	93.8531	17.043	0.526115	1	90.0726	51.5187	103.765	101.412	lab grunt
21-44	natural	0.086803	5	0.099077	0.661076	14.9872	37.9452	66.502	57.0587	0.52563	0.802499	52.6738	21.7348	106.01	387.74	lab grunt
21-44	natural	0.038821	5	0.121829	0.722189	16.8694	2.75942	103.094	2.67662	0.5192	0.833399	60.516	99.3243	105.502	6.2201	lab grunt
21-44	natural	0.02059	3	0.142118	0.757349	18.7653	1.51309	97.1483	1.5575	0.6709	0.921373	37.3338	96.0784	98.2183	2.22717	lab grunt
21-44	natural	0.039932	5	0.217677	0.713282	30.5177	4.64914	100.331	4.6338	0.421444	1	137.279	95.2484	106.01	11.2981	lab grunt
21-44	natural	0.048639	4	0.106914	0.507413	21.0705	37.5312	78.2145	47.985	0.411944	0.600438	45.7572	34.9722	102.32	192.575	lab grunt
21-44	natural	0.06229	7	0.087986	0.604997	14.5432	4.6579	96.5178	4.82595	0.491181	0.738149	50.2805	88.7324	100.227	12.9545	lab grunt
21-44	natural	0.075488	5	0.051937	0.473116	10.9776	40.224	81.8485	49.1444	0.425477	0.534266	25.5687	21.7348	106.01	387.74	lab grunt
21-44	natural	0.029342	4	0.031244	0.477276	6.5464	2.74836	102.291	2.68682	0.441561	0.514041	16.4144	99.3243	104.751	5.46318	lab grunt
21-44	natural	0.068912	6	0.029786	0.477842	6.23353	5.75161	100.235	5.73814	0.446775	0.52964	18.5474	90.5544	105.251	16.2291	lab grunt
21-44	natural	0.055465	6	0.080967	0.652831	12.4025	20.217	93.4636	21.6309	0.576203	0.773988	34.3256	73.3777	121.823	66.0221	lab grunt
21-44	natural	0.066485	4	0.090062	0.652454	13.8036	52.665	80.2012	65.6661	0.577331	0.782655	35.5644	20.7921	121.154	482.692	lab grunt
21-44	natural	0.094853	5	0.041196	0.734702	5.60724	2.38708	101.597	2.34957	0.697485	0.805468	15.4817	98.6577	104.255	5.67376	lab grunt
21-44	natural	0.122313	5	0.058685	0.756479	7.75762	41.1881	61.0186	67.5009	0.678646	0.810734	19.4635	13.0281	100.685	672.831	lab grunt
21-44	natural	0.104717	5	0.116252	0.79132	14.6909	24.4251	86.6219	28.1974	0.676406	0.976149	44.3142	50.6897	103.765	104.706	lab grunt
21-44	natural	0.133152	6	0.036815	0.732836	5.02362	25.6411	83.4377	30.7309	0.677048	0.792272	17.0184	50.9238	102.558	101.395	lab grunt
21-44	natural	0.019388	3	0.099049	0.89553	11.0603	2.56021	103.19	2.48108	0.782756	0.968413	23.7184	101.379	105	3.57143	lab grunt
21-42	natural	0.020839	3	0.080382	0.744146	10.8019	0.738474	95.9767	0.769431	0.652221	0.801226	22.8457	95.4545	96.4989	1.09409	lab grunt
21-42	natural	0.117778	12	0.153549	0.759989	20.2041	18.8293	97.9027	19.2327	0.565979	0.960638	69.7304	51.6999	134.451	160.061	lab grunt
20-45	natural	0.06034	7	0.172355	0.679442	25.3672	2.36234	99.4842	2.37459	0.464693	1	115.196	95.2484	101.613	6.68203	lab grunt
20-37	natural	0.061587	8	0.17775	0.594435	29.9024	5.71411	113.921	5.01587	0.41238	0.930061	125.535	102.558	118.548	15.5914	lab grunt
20-37	natural	0.070272	9	0.148243	0.64257	23.0704	5.88309	114.126	5.15493	0.469963	0.862559	83.5375	101.848	119.512	17.3442	lab grunt
20-37	natural	0.053197	6	0.190792	0.734551	25.9739	23.5077	100.067	23.4918	0.504898	1	98.0598	59.6752	118.548	98.6559	lab grunt
20-37	natural	0.061655	8	0.139654	0.709283	19.6895	6.49682	113.88	5.70498	0.518145	0.861314	66.2303	100.227	118.868	18.5984	lab grunt
20-37	natural	0.070272	9	0.134768	0.687116	19.6136	6.15998	114.152	5.39632	0.494519	0.844651	70.8024	101.613	119.837	17.9348	lab grunt
20-37	natural	0.053447	7	0.045134	0.611343	7.38272	6.06434	112.558	5.38777	0.560686	0.692648	23.5359	100.456	116.053	15.5263	lab grunt
20-37	natural	0.044558	6	0.074294	0.579298	12.8248	1.92077	112.24	1.7113	0.452616	0.661992	46.259	109.158	113.954	4.39276	lab grunt
20-37	natural	0.061746	8	0.134654	0.585808	22.986	4.4684	113.523	3.93612	0.446082	0.859575	92.6942	105.502	117.914	11.7647	lab grunt
20-37	natural	0.061542	7	0.195728	0.670696	29.1828	22.15	103.317	21.4389	0.47324	0.935956	97.7762	59.354	119.189	100.811	lab grunt
20-37	natural	0.052676	7	0.206367	0.691401	29.8476	6.2797	114.202	5.49878	0.405801	1	146.426	104.009	119.837	15.2174	lab grunt
20-37	natural	0.043515	6	0.09662	0.568769	16.9875	3.699	114.999	3.21655	0.413379	0.642918	55.5273	109.975	119.512	8.67209	lab grunt
20-37	natural	0.061905	8	0.187929	0.612266	30.6941	4.83425	113.258	4.26836	0.406409	0.927212	128.148	105.755	118.868	12.3989	lab grunt
20-37	natural	0.052721	6	0.090909	0.557437	16.3084	23.7591	101.242	23.4678	0.461561	0.717106	55.3653	59.1946	115.748	95.5381	lab grunt
20-37	natural	0.060771	5	0.108776	0.561452	19.3741	41.044	90.9694	45.1185	0.446335	0.707065	58.4159	29.5576	114.546	287.533	lab grunt
20-37	natural	0.043855	6	0.139009	0.569781	24.397	4.95246	114.191	4.33702	0.427525	0.810764	89.6412	106.265	117.914	10.9626	lab grunt
20-37	natural	0.060612	8	0.224909	0.622036	36.1568	4.93424	115.673	4.26567	0.412085	1	142.669	107.824	120.163	11.4441	lab grunt
20-37	natural	0.052018	6	0.15491	0.601399	25.7584	24.4313	102.843	23.7559	0.411701	0.827993	101.115	59.5142	118.548	99.1936	lab grunt
20-37	natural	0.095918	12	0.185929	0.667519	27.8538	4.48887	114.847	3.90858	0.407198	0.998997	145.335	104.751	120.492	15.0273	lab grunt
20-37	natural	0.053605	7	0.194698	0.650275	29.9409	5.47206	112.155	4.87901	0.400777	0.946295	136.115	103.765	118.868	14.5553	lab grunt
20-37	natural	0.060635	4	0.10874	0.587154	18.5199	49.188	80.2653	61.2818	0.517429	0.748614	44.6795	23.7097	113.077	376.923	lab grunt
20-37	natural	0.052018	3	0.088419	0.460052	19.2194	61.0889	66.5051	91.8561	0.39164	0.559892	42.9607	23.3087	109.701	370.647	lab grunt
20-37	natural	0.035737	5	0.097921	0.448137	21.8508	0.611719	111.931	0.546512	0.383396	0.612094	59.6506	111.083	112.5	1.27551	lab grunt
20-34	natural	0.026644	4	0.061351	0.756672	8.10794	18.0404	114.618	15.7396	0.674769	0.823534	22.0467	94.6352	129.706	37.0588	lab grunt
20-12	natural	0.03776	5	0.137128	0.891981	15.3734	5.75584	106.155	5.42209	0.658834	1	51.7833	103.037	114.784	11.4003	lab grunt
20-12	natural	0.046218	5	0.148969	0.683919	21.7816	21.2968	90.1596	23.6212	0.561771	0.933815	66.227	70.6731	115.992	64.1242	lab grunt
20-12	natural	0.039102	5	0.165774	0.754392	21.9745	20.1871	104.76	19.2697	0.601506	1	66.2493	91.99	134.862	46.6055	lab grunt
20-12	natural	0.009751	2	0.107299	0.693447	15.4733	0	102.558	0	0.617576	0.769319	24.5709	102.558	102.558	0	lab grunt
20-12	natural	0.022077	3	0.152889	0.811919	18.8306	10.5422	91.2032	11.559	0.659288	0.965064	46.3799	83.7488	98.6577	17.802	lab grunt
20-12	natural	0.010227	2	0.126721	0.768332	16.493	0	97.7827	0	0.678726	0.857937	26.4039	97.7827	97.7827	0	lab grunt
20-12	natural	0.010136	2	0.105073	0.720931	14.5746	0	98.6577	0	0.646633	0.795228	22.9798	98.6577	98.6577	0	lab grunt
20-12	natural	0.03805	4	0.061851	0.79111	7.81821	23.9847	84.2829	28.4573	0.701191	0.833497	18.8688	56.611	99.1011	75.0562	lab grunt
20-12	natural	0.080544	7	0.087791	0.726005	12.0923	35.4695	88.1892	40.2197	0.611815	0.860317	40.6173	44.8171	135.692	202.769	lab grunt
20-12	natural	0.07907	7	0.136054	0.841805	16.1622	47.1009	98.2171	47.9559	0.654555	0.982036	50.0311	39.8734	150	276.19	lab grunt
20-12	natural	0.031509	4	0.08187	0.907983	9.01669	2.00407	95.2381	2.10427	0.834008	0.982309	17.7816	92.9272	96.4989	3.84355	lab grunt
20-12	natural	0.050227	6	0.130596	0.753163	17.3396	26.2281	105.136	24.9467	0.602926	0.975638	61.8171	70.1113	133.233	90.0302	lab grunt
20-12	natural	0.02873	3	0.204149	0.748566	27.272	27.4122	74.6465	36.7227	0.551371	0.959022	73.934	55.2632	94.0298	70.1492	lab grunt
20-12	natural	0.01	2	0.030548	0.582658	5.24279	0	100	0	0.561057	0.604258	7.69987	100	100	0	lab grunt
20-12	natural	0.028141	4	0.141069	0.726731	19.4114	25.5545	110.103	23.2096	0.550663	0.854323	55.1443	93.8298	139.557	48.7342	lab grunt
20-12	natural	0.069751	7	0.107891	0.875294	12.3262	82.062	133.658	61.3972	0.7414	1	34.88	39.8734	262.5	558.333	lab grunt
20-12	natural	0.03805	4	0.070663	0.949417	7.44276	23.9847	84.2829	28.4573	0.84746	1	17.9997	56.611	99.1011	75.0562	lab grunt
20-12	natural	0.010136	2	0.107195	0.736478	14.5551	0	98.6577	0	0.66068	0.812277	22.9455	98.6577	98.6577	0	lab grunt
20-12	natural	0.039841	5	0.092689	0.753058	12.3083	31.7865	106.032	29.9781	0.658497	0.882811	34.0646	84.3212	153.125	81.5972	lab grunt
20-12	natural	0.039841	5	0.075244	0.689863	10.9071	36.1554	107.417	33.6588	0.623795	0.800791	28.3742	84	160.949	91.6058	lab grunt
20-12	natural	0.065941	7	0.088864	0.849977	10.4548	14.861	92.9657	15.9855	0.736492	0.969666	31.6601	75	113.601	51.4683	lab grunt
20-12	natural	0.062342	6	0.079863	0.786281	10.1571	22.6278	86.4592	26.1717	0.686459	0.894816	30.3524	50.1136	101.848	103.233	lab grunt
20-12	natural	0.042676	5	0.081612	0.889169	9.17841	26.3797	100.118	26.3485	0.755374	0.977846	29.4518	63.3621	125.605	98.2341	lab grunt
20-12	natural	0.06805	9	0.101083	0.828906	12.1948	34.5816	124.1	27.866	0.681343	0.957365	40.5116	100.227	196.875	96.4286	lab grunt
20-12	natural	0.067619	8	0.054398	0.919051	5.91891	31.8517	112.307	28.3612	0.811857	0.968075	19.242	67.2256	146.026	117.219	lab grunt
20-12	natural	0.046644	6	0.109927	0.852556	12.8938	16.5238	108.873	15.1771	0.699013	0.968454	38.5459	99.3243	138.244	39.185	lab grunt
20-12	natural	0.029546	4	0.136806	0.850834	16.0791	2.77883	101.585	2.73547	0.687916	1	45.3665	99.5485	104.751	5.22565	lab grunt
20-10	natural	0.048073	6	0.178451	0.741797	24.0566	2.69106	104.066	2.58591	0.505206	1	97.939	99.7738	106.01	6.25	lab grunt
20-10	natural	0.104853	11	0.191211	0.703384	27.1845	15.9712	99.2144	16.0976	0.409242	1	144.354	54.1769	106.522	96.6184	lab grunt
20-10	natural	0.066463	8	0.176798	0.565957	31.2388	35.0913	112.599	31.1648	0.415523	0.936717	125.431	73.2558	186.076	154.008	lab grunt
20-10	natural	0.104739	11	0.128041	0.69595	18.398	16.1435	99.4557	16.2319	0.479243	0.883968	84.4506	53.6496	105.502	96.6507	lab grunt
20-10	natural	0.104853	9	0.145174	0.64462	22.5209	17.5065	110.197	15.8866	0.420343	0.869879	106.945	100.227	153.125	52.7778	lab grunt
20-10	natural	0.066463	5	0.100952	0.541088	18.6572	8.29862	106.09	7.82227	0.44246	0.698183	57.7959	99.7738	117.914	18.1818	lab grunt
20-10	natural	0.066553	6	0.108346	0.540828	20.0333	13.1214	106.779	12.2883	0.456539	0.697341	52.7452	93.6306	128.571	37.3178	lab grunt
20-10	natural	0.090385	5	0.044362	0.476283	9.31417	54.1105	91.1258	59.38	0.418761	0.535637	27.9099	41.7219	160.949	285.766	lab grunt
15_206	PAGcd	0.0326	4	0.122813	0.650418	18.8822	0.97197	92.0314	1.05613	0.499459	0.786237	57.4178	90.9091	92.5926	1.85185	grunt
15_206	PAGcd	0.0213	3	0.151017	0.737024	20.4901	0	93.8967	0	0.569647	0.863078	51.5111	93.8967	93.8967	0	grunt
15_206	PAGcd	0.0534	5	0.0344312	0.76569	4.49675	25.4793	82.8895	30.7389	0.740159	0.82011	10.8019	46.0829	100.503	118.09	grunt
15_206	PAGcd	0.03695	2	0.155943	0.680515	22.9154	0	27.0636	0	0.570247	0.790783	38.6738	27.0636	27.0636	0	grunt
15_206	PAGcd	0.0306	4	0.044824	0.812845	5.51446	3.04394	98.1013	3.10285	0.77761	0.87588	12.6375	95.6938	101.523	6.09137	grunt
15_206	PAGcd	0.032	4	0.16617	0.646008	25.7227	5.43048	93.9662	5.77918	0.42412	0.825549	94.6498	87.7193	97.561	11.2195	grunt
15_206	PAGcd	0.0525	6	0.0233265	0.777855	2.99882	7.64302	95.7675	7.98081	0.74173	0.804582	8.47378	82.9876	102.041	22.9592	grunt
15_206	PAGcd	0.0521	6	0.0919677	0.705032	13.0445	2.66146	96.0287	2.77153	0.60388	0.800386	32.5405	92.1659	99.5025	7.9602	grunt
15_206	PAGcd	0.0411	5	0.126345	0.722852	17.4787	3.05629	97.3973	3.13796	0.501208	0.820931	63.7904	93.0233	99.5025	6.96517	grunt
15_206	PAGcd	0.03155	4	0.1004	0.747033	13.4399	0.945191	95.0934	0.993961	0.64438	0.870728	35.1265	94.3396	96.1538	1.92308	grunt
15_206	PAGcd	0.04115	5	0.0968197	0.821777	11.7818	1.93766	97.2344	1.99277	0.681249	0.937904	37.6742	94.7867	99.5025	4.97512	grunt
15_206	PAGcd	0.04065	5	0.0400729	0.793579	5.04964	2.23621	98.4393	2.27167	0.725771	0.826822	13.9233	95.6938	100.503	5.02513	grunt
15_206	PAGcd	0.05015	6	0.0468881	0.806883	5.81101	2.48706	99.7498	2.4933	0.744799	0.855028	14.8	97.0874	103.627	6.73575	grunt
15_206	PAGcd	0.05195	6	0.116176	0.742657	15.6432	3.59486	96.3533	3.73092	0.532259	0.829055	55.7615	92.5926	101.01	9.09091	grunt
15_206	PAGcd	0.0513	6	0.0702571	0.804183	8.73646	3.41573	97.5653	3.50097	0.685279	0.899187	31.2149	91.7431	100	9	grunt
15_206	PAGcd	0.05115	6	0.127558	0.771836	16.5266	3.66229	97.8624	3.74229	0.527545	0.860798	63.1706	93.0233	102.041	9.69388	grunt
15_206	PAGcd	0.05295	6	0.12168	0.769688	15.809	6.63382	94.8093	6.99702	0.529745	0.847884	60.055	85.1064	103.093	21.134	grunt
15_206	PAGcd	0.04025	5	0.0229161	0.835731	2.74204	1.58234	99.3978	1.59193	0.795264	0.851091	7.01989	98.0392	101.01	3.0303	grunt
15_206	PAGcd	0.05075	6	0.074608	0.792994	9.4084	2.98521	98.597	3.02769	0.647469	0.846743	30.7774	93.4579	100.503	7.53769	grunt
15_206	PAGcd	0.05105	6	0.132354	0.767303	17.2493	1.92799	97.9741	1.96786	0.535441	0.874773	63.3743	94.7867	100	5.5	grunt
15_206	PAGcd	0.0409	5	0.0833301	0.84421	9.87077	2.43918	97.846	2.49288	0.712692	0.938941	31.7457	94.3396	100	6	grunt
15_206	PAGcd	0.0408	5	0.0744533	0.804067	9.25958	4.133	98.1722	4.20995	0.673283	0.857466	27.3558	92.5926	102.564	10.7692	grunt
15_206	PAGcd	0.0516	6	0.192612	0.734174	26.2352	4.39123	97.068	4.52387	0.419087	0.880888	110.192	89.2857	99.5025	11.4428	grunt
15_206	PAGcd	0.0523	6	0.0729886	0.780251	9.35451	6.47386	95.9813	6.74492	0.645139	0.840538	30.2878	84.7458	101.01	19.1919	grunt
15_206	PAGcd	0.0507	6	0.0579911	0.82489	7.03016	2.46345	98.6686	2.49669	0.728509	0.904259	24.1247	96.1538	101.523	5.58376	grunt
15_206	PAGcd	0.0409	5	0.0589852	0.838893	7.03132	2.19567	97.8358	2.24424	0.75612	0.919952	21.6675	96.1538	101.01	5.05051	grunt
15_206	PAGcd	0.05155	6	0.101229	0.768787	13.1673	6.72626	97.3786	6.90733	0.584317	0.859102	47.0267	87.3362	104.167	19.2708	grunt
15_206	PAGcd	0.05145	6	0.0366281	0.824688	4.44145	4.94365	97.3892	5.07618	0.78539	0.883631	12.5085	89.6861	102.564	14.359	grunt
15_206	PAGcd	0.04085	5	0.0709096	0.862574	8.2207	1.61613	97.9394	1.65013	0.789915	0.972981	23.1754	95.6938	99.5025	3.9801	grunt
15_206	PAGcd	0.0516	6	0.121476	0.780271	15.5684	4.89371	97.1018	5.03977	0.534562	0.846864	58.4219	89.6861	102.041	13.7755	grunt
15_206	PAGcd	0.0507	6	0.0832843	0.79124	10.5258	3.81974	98.74	3.86848	0.6595	0.857368	30.0026	93.0233	102.564	10.2564	grunt
15_206	PAGcd	0.05115	6	0.104361	0.828755	12.5925	4.42848	97.9171	4.52268	0.639908	0.944897	47.6614	90.9091	102.564	12.8205	grunt
15_206	PAGcd	0.04	5	0.0419309	0.871436	4.81171	2.87676	100.062	2.87498	0.825495	0.934772	13.2377	97.0874	103.627	6.73575	grunt
15_206	PAGcd	0.05115	6	0.163173	0.79714	20.4698	4.69549	97.935	4.79449	0.468151	0.895918	91.3736	91.3242	103.093	12.8866	grunt
15_206	PAGcd	0.05045	6	0.13138	0.78299	16.7793	3.64589	99.2159	3.67471	0.521689	0.864843	65.7773	94.3396	103.627	9.84456	grunt
15_206	PAGcd	0.04955	6	0.105037	0.833394	12.6035	4.41019	101.066	4.36367	0.633797	0.937632	47.939	94.3396	105.82	12.1693	grunt
15_206	PAGcd	0.04	5	0.0483061	0.880321	5.48733	3.66066	100.102	3.65692	0.81347	0.94817	16.5586	95.2381	103.627	8.80829	grunt
15_206	PAGcd	0.0506	6	0.0402871	0.824448	4.88655	3.57279	98.9211	3.61175	0.756032	0.861584	13.9614	93.0233	101.523	9.13706	grunt
15_206	PAGcd	0.0613	7	0.186624	0.7338	25.4325	5.05902	98.1046	5.15676	0.434228	0.87329	101.114	89.6861	103.627	15.544	grunt
15_206	PAGcd	0.0401	5	0.0457435	0.848184	5.39311	2.24548	99.7885	2.25024	0.775685	0.892903	15.1115	97.0874	102.564	5.64103	grunt
15_206	PAGcd	0.05005	6	0.0761503	0.802857	9.48491	3.45499	99.9949	3.45517	0.676239	0.860169	27.1989	96.1538	104.167	8.33333	grunt
15_206	PAGcd	0.04035	5	0.0968198	0.847359	11.4261	1.86216	99.1587	1.87796	0.718657	0.984689	37.0178	97.0874	101.523	4.56853	grunt
15_206	PAGcd	0.03995	5	0.0392463	0.864496	4.53979	2.78519	100.185	2.78006	0.797584	0.898859	12.6977	96.1538	102.564	6.66667	grunt
15_206	PAGcd	0.0396	5	0.0200463	0.833209	2.40591	1.89626	101.037	1.8768	0.799309	0.849921	6.33195	98.5222	103.093	4.63918	grunt
15_206	PAGcd	0.05	6	0.0617338	0.831987	7.42005	5.00015	100.202	4.99005	0.726346	0.907706	24.9688	93.0233	106.383	14.3617	grunt
15_206	PAGcd	0.0506	6	0.0441395	0.809674	5.45152	4.37261	98.9733	4.41797	0.742053	0.849813	14.522	92.1659	103.627	12.4352	grunt
15_206	PAGcd	0.0402	5	0.0214686	0.84458	2.54192	2.02168	99.5333	2.03116	0.809424	0.864325	6.78277	97.561	101.523	4.06091	grunt
15_206	PAGcd	0.0401	5	0.0489892	0.846044	5.79038	4.08647	99.8806	4.09136	0.785779	0.917514	16.7648	93.8967	103.093	9.79381	grunt
15_206	PAGcd	0.05065	6	0.0758508	0.806627	9.40345	4.58236	98.8942	4.6336	0.689846	0.868978	25.9668	91.3242	102.564	12.3077	grunt
15_206	PAGcd	0.0516	6	0.141472	0.776473	18.2198	5.3726	97.1419	5.53068	0.499708	0.863259	72.7528	90.4977	101.523	12.1827	grunt
15_206	PAGcd	0.04005	5	0.0524561	0.878143	5.97353	1.48514	99.8918	1.48675	0.813318	0.95608	17.5531	98.0392	101.523	3.5533	grunt
15_206	PAGcd	0.03965	5	0.0428028	0.843463	5.07465	2.51806	100.93	2.49486	0.781194	0.889253	13.8325	98.0392	104.167	6.25	grunt
15_206	PAGcd	0.05135	6	0.0391255	0.81335	4.81042	5.45724	97.6189	5.59035	0.752843	0.852518	13.2399	90.0901	103.093	14.433	grunt
15_206	PAGcd	0.05135	6	0.151304	0.775023	19.5225	6.92252	97.7924	7.0788	0.477719	0.871405	82.4095	86.2069	103.627	20.2073	grunt
15_206	PAGcd	0.0396	5	0.0611837	0.850227	7.19616	2.04633	101.042	2.02523	0.776775	0.93859	20.8317	98.0392	102.564	4.61538	grunt
15_206	PAGcd	0.04955	6	0.0830616	0.81476	10.1946	2.98703	100.979	2.95808	0.680622	0.889987	30.7608	98.0392	104.712	6.80628	grunt
15_206	PAGcd	0.05235	6	0.088872	0.787281	11.2885	7.35974	95.9898	7.66721	0.628029	0.859346	36.8321	84.3882	103.093	22.1649	grunt
15_206	PAGcd	0.0396	5	0.0485248	0.865789	5.60469	5.46148	101.237	5.39474	0.802231	0.936822	16.7771	93.8967	106.383	13.2979	grunt
15_206	PAGcd	0.05035	6	0.0750749	0.807594	9.29613	4.61431	99.4765	4.63859	0.667047	0.860496	29.0009	93.4579	105.263	12.6316	grunt
15_206	PAGcd	0.04915	6	0.129961	0.781194	16.6362	3.20006	101.812	3.14311	0.523723	0.86268	64.7205	96.6184	104.712	8.37696	grunt
15_206	PAGcd	0.0498	6	0.111127	0.795995	13.9608	3.99961	100.536	3.9783	0.627333	0.87648	39.7153	93.4579	103.093	10.3093	grunt
15_206	PAGcd	0.0507	6	0.156059	0.760106	20.5312	3.70225	98.7312	3.74983	0.454449	0.879649	93.5637	93.8967	103.093	9.79381	grunt
15_206	PAGcd	0.0403	5	0.0654232	0.866973	7.54617	4.17547	99.3913	4.20104	0.784112	0.961339	22.6022	93.4579	102.564	9.74359	grunt
15_206	PAGcd	0.0494	6	0.0928489	0.803697	11.5527	4.92916	101.414	4.86041	0.617045	0.859588	39.3072	93.4579	105.82	13.2275	grunt
15_206	PAGcd	0.05065	6	0.152442	0.77277	19.7267	2.42711	98.7649	2.45747	0.481751	0.879708	82.6064	95.2381	101.523	6.59898	grunt
15_206	PAGcd	0.0399	5	0.0603538	0.881918	6.84347	2.5982	100.301	2.59039	0.808351	0.974558	20.5612	97.0874	103.093	6.18557	grunt
15_206	PAGcd	0.0511	6	0.139052	0.788082	17.6444	6.47632	98.2083	6.59447	0.513783	0.876743	70.6447	87.7193	104.712	19.3717	grunt
15_206	PAGcd	0.05095	6	0.0580803	0.816459	7.11368	4.40679	98.2992	4.48304	0.732347	0.868561	18.5997	91.3242	102.041	11.7347	grunt
15_206	PAGcd	0.0505	6	0.0940837	0.816667	11.5204	4.65469	99.1871	4.69284	0.629544	0.89128	41.5756	92.5926	104.712	13.089	grunt
15_206	PAGcd	0.0511	6	0.0917122	0.800999	11.4497	5.48637	98.0988	5.59269	0.658964	0.87994	33.5338	90.4977	103.093	13.9175	grunt
15_206	PAGcd	0.05025	6	0.131975	0.774802	17.0333	6.29903	99.8371	6.30932	0.536118	0.85697	59.8475	89.6861	105.82	17.9894	grunt
15_206	PAGcd	0.03945	5	0.0378103	0.854495	4.42487	1.70548	101.416	1.68167	0.796793	0.899924	12.9433	99.5025	103.627	4.14508	grunt
15_206	PAGcd	0.03925	5	0.0642296	0.866487	7.41265	3.24287	101.989	3.17961	0.762726	0.939493	23.1756	97.561	105.263	7.89474	grunt
15_206	PAGcd	0.0393	5	0.0439661	0.867748	5.06669	3.07797	101.851	3.02202	0.817069	0.936626	14.6324	98.0392	105.263	7.36842	grunt
15_206	PAGcd	0.0495	6	0.0986715	0.783562	12.5927	4.23506	101.159	4.18655	0.61253	0.860895	40.5474	93.8967	104.167	10.9375	grunt
15_206	PAGcd	0.0505	6	0.130756	0.775521	16.8604	5.3368	99.2463	5.37733	0.603893	0.883383	46.2813	90.9091	105.82	16.4021	grunt
15_206	PAGcd	0.0389	5	0.0257913	0.85065	3.03195	1.25869	102.839	1.22394	0.81592	0.870924	6.74134	101.523	104.167	2.60417	grunt
15_206	PAGcd	0.05045	6	0.112529	0.794839	14.1574	5.77629	99.3931	5.81156	0.592087	0.8757	47.9005	89.6861	104.167	16.1458	grunt
15_206	PAGcd	0.05055	6	0.0813501	0.801231	10.1531	3.79071	99.0293	3.82786	0.666574	0.867751	30.1808	94.3396	103.093	9.27835	grunt
15_206	PAGcd	0.02915	4	0.0414699	0.850357	4.87677	3.57333	102.998	3.46933	0.788593	0.87656	11.155	100	106.952	6.95187	grunt
15_206	PAGcd	0.04025	5	0.108727	0.840406	12.9374	3.3044	99.4632	3.32223	0.66633	0.945815	41.944	94.7867	102.041	7.65306	grunt
15_206	PAGcd	0.0395	5	0.0686362	0.864567	7.9388	2.39058	101.309	2.3597	0.764368	0.958077	25.3424	98.0392	103.093	5.15464	grunt
15_206	PAGcd	0.0507	6	0.152318	0.758797	20.0736	5.59992	98.8707	5.66388	0.459885	0.853202	85.525	93.0233	106.383	14.3617	grunt
15_206	PAGcd	0.0498	6	0.088508	0.810838	10.9156	3.7728	100.515	3.75348	0.644064	0.877948	36.3138	96.1538	105.263	9.47368	grunt
15_206	PAGcd	0.03985	5	0.114902	0.774946	14.8271	3.20274	100.455	3.18822	0.581205	0.859744	47.9245	95.6938	102.564	7.17949	grunt
15_206	PAGcd	0.0506	6	0.105704	0.775851	13.6242	4.93737	99.0124	4.98661	0.609276	0.850726	39.629	92.5926	105.263	13.6842	grunt
15_206	PAGcd	0.03925	5	0.0593626	0.842193	7.04857	5.5696	102.137	5.45308	0.74626	0.897244	20.2321	95.6938	109.29	14.2077	grunt
15_206	PAGcd	0.0503	6	0.149356	0.800966	18.647	5.36887	99.646	5.38794	0.498392	0.876699	75.9055	90.9091	104.712	15.1832	grunt
15_206	PAGcd	0.05015	6	0.172968	0.743941	23.2503	5.62293	99.9692	5.62466	0.49896	0.88391	77.1505	90.4977	104.712	15.7068	grunt
15_206	PAGcd	0.04125	5	0.161699	0.786112	20.5695	8.25477	97.5348	8.46341	0.503319	0.908022	80.4071	85.4701	104.167	21.875	grunt
15_206	PAGcd	0.0405	5	0.119814	0.853693	14.0348	4.69077	98.9388	4.74108	0.669638	0.998652	49.1331	92.1659	102.564	11.2821	grunt
15_206	PAGcd	0.05115	6	0.175131	0.779894	22.4557	4.99075	97.958	5.09479	0.426824	0.889325	108.359	92.5926	102.564	10.7692	grunt
15_206	PAGcd	0.0502	6	0.12536	0.774622	16.1834	4.48684	99.7689	4.49723	0.58081	0.879777	51.4742	92.5926	103.627	11.9171	grunt
15_206	PAGcd	0.04965	6	0.154945	0.76428	20.2733	3.8517	100.824	3.82021	0.465966	0.857764	84.083	95.2381	104.712	9.94764	grunt
15_206	PAGcd	0.0396	5	0.171989	0.77436	22.2105	2.39841	101.053	2.37343	0.470538	0.888616	88.8513	99.0099	103.627	4.66321	grunt
15_206	PAGcd	0.04015	5	0.0980816	0.852273	11.5082	2.20373	99.6634	2.21117	0.695605	0.951153	36.7375	96.6184	101.523	5.07614	grunt
15_206	PAGcd	0.0395	5	0.123437	0.778475	15.8562	1.68561	101.287	1.66419	0.583056	0.86827	48.9171	99.0099	102.564	3.58974	grunt
15_206	PAGcd	0.03975	5	0.0295602	0.833303	3.54736	3.4417	100.717	3.41719	0.788219	0.861233	9.26318	97.0874	104.167	7.29167	grunt
15_206	PAGcd	0.0512	6	0.164959	0.748766	22.0308	5.01008	97.8602	5.11963	0.427862	0.86557	102.301	92.5926	104.167	12.5	grunt
15_206	PAGcd	0.03	4	0.0688013	0.881029	7.8092	1.71524	100.02	1.7149	0.800922	0.965981	20.6087	98.0392	101.01	3.0303	grunt
15_206	PAGcd	0.0519	6	0.169642	0.759253	22.3432	4.41603	96.5016	4.57612	0.418155	0.872135	108.568	90.9091	101.523	11.6751	grunt
15_206	PAGcd	0.04005	5	0.0650919	0.795261	8.18497	3.89831	99.9891	3.89874	0.703349	0.857145	21.8663	96.6184	103.627	7.25389	grunt
15_206	PAGcd	0.03935	5	0.0242059	0.836619	2.8933	4.14161	101.777	4.0693	0.801881	0.860889	7.35874	97.561	106.952	9.62567	grunt
15_206	PAGcd	0.0395	5	0.0630004	0.795789	7.91672	2.73115	101.321	2.69554	0.689198	0.85613	24.2211	98.5222	104.167	5.72917	grunt
15_206	PAGcd	0.0397	5	0.0734345	0.834539	8.79941	4.27531	100.894	4.23742	0.724684	0.922027	27.2317	95.2381	104.712	9.94764	grunt
15_206	PAGcd	0.0393	5	0.0742883	0.795678	9.33648	2.41213	101.824	2.36892	0.664865	0.840336	26.3921	99.5025	104.167	4.6875	grunt
15_206	PAGcd	0.0508	6	0.142407	0.764343	18.6313	3.85246	98.5472	3.90926	0.495179	0.870244	75.7433	93.4579	102.041	9.18367	grunt
15_206	PAGcd	0.039	5	0.0962752	0.795302	12.1055	3.08165	102.635	3.00255	0.628423	0.861549	37.0971	98.5222	105.263	6.84211	grunt
15_206	PAGcd	0.03925	5	0.0244769	0.83599	2.92789	1.74993	101.934	1.71673	0.810073	0.864072	6.66597	99.5025	103.627	4.14508	grunt
15_206	PAGcd	0.03005	4	0.0472572	0.846603	5.58198	1.45085	99.8475	1.45306	0.776767	0.87902	13.1639	99.0099	101.523	2.53807	grunt
15_206	PAGcd	0.03985	5	0.0299635	0.82964	3.61163	3.5301	100.471	3.51354	0.782837	0.862621	10.1917	95.6938	103.627	8.29016	grunt
15_206	PAGcd	0.0403	5	0.191007	0.753673	25.3434	3.15248	99.3307	3.17372	0.419375	0.86679	106.686	96.1538	102.041	6.12245	grunt
15_206	PAGcd	0.0399	5	0.0585938	0.808588	7.24643	4.35717	100.396	4.33998	0.724637	0.859387	18.5954	94.3396	104.712	10.9948	grunt
15_206	PAGcd	0.0407	5	0.104455	0.765851	13.6391	3.67486	98.3864	3.73513	0.634454	0.867975	36.8066	93.0233	101.01	8.58586	grunt
15_206	PAGcd	0.04035	5	0.118209	0.821887	14.3827	4.52322	99.2917	4.55549	0.632945	0.927322	46.5092	93.0233	103.093	10.8247	grunt
15_206	PAGcd	0.02945	4	0.0812677	0.846355	9.60209	1.30272	101.879	1.2787	0.760219	0.952101	25.2404	100.503	103.093	2.57732	grunt
15_206	PAGcd	0.0398	5	0.0644912	0.797331	8.08839	4.17125	100.633	4.14502	0.69002	0.854663	23.8605	95.6938	105.263	10	grunt
15_206	PAGcd	0.02995	4	0.10913	0.858541	12.7111	2.77234	100.218	2.76631	0.745094	1	34.2112	97.561	103.093	5.6701	grunt
15_206	PAGcd	0.0407	5	0.0611907	0.807983	7.57326	4.09492	98.4119	4.161	0.709888	0.858603	20.9489	92.5926	101.523	9.64467	grunt
15_206	PAGcd	0.04045	5	0.0851454	0.783504	10.8673	3.97183	99.008	4.01163	0.669984	0.855248	27.6519	94.3396	102.564	8.71795	grunt
15_206	PAGcd	0.04015	5	0.184802	0.747993	24.7064	2.42907	99.6717	2.43707	0.441467	0.879943	99.3223	96.1538	101.523	5.58376	grunt
15_206	PAGcd	0.0397	5	0.0646855	0.795689	8.12949	3.09166	100.828	3.06628	0.717846	0.865587	20.5812	96.6184	103.627	7.25389	grunt
15_206	PAGcd	0.0408	5	0.0435317	0.820878	5.30307	5.35075	98.2577	5.44563	0.747799	0.855348	14.3821	93.0233	103.627	11.399	grunt
15_206	PAGcd	0.0418	5	0.104169	0.778382	13.3828	3.4812	95.7911	3.63416	0.607339	0.857992	41.2708	90.9091	98.5222	8.37438	grunt
15_206	PAGcd	0.0408	5	0.0440497	0.811321	5.42937	4.29625	98.1845	4.37569	0.752045	0.852951	13.4174	92.1659	101.523	10.1523	grunt
15_206	PAGcd	0.02925	4	0.0250108	0.797919	3.13451	0.906406	102.569	0.883699	0.772362	0.829052	7.33981	101.523	103.093	1.54639	grunt
15_206	PAGcd	0.04085	5	0.0564702	0.79181	7.13178	4.12642	98.0515	4.20842	0.70586	0.85242	20.7633	92.5926	102.564	10.7692	grunt
15_206	PAGcd	0.03955	5	0.0409545	0.814167	5.03023	4.98178	101.331	4.91636	0.746192	0.855154	14.6024	93.8967	104.167	10.9375	grunt
15_206	PAGcd	0.041	5	0.10106	0.763605	13.2346	4.42767	97.71	4.53144	0.652866	0.850377	30.253	93.4579	103.093	10.3093	grunt
15_206	PAGcd	0.029	4	0.0415335	0.831957	4.99227	1.11916	103.456	1.08177	0.797889	0.892179	11.8174	102.564	104.712	2.09424	grunt
15_206	PAGcd	0.02985	4	0.0392835	0.834665	4.7065	5.00432	100.664	4.9713	0.79117	0.88654	12.0543	97.0874	106.383	9.57447	grunt
15_206	PAGcd	0.03105	4	0.163999	0.734732	22.321	2.88842	96.6749	2.98776	0.501843	0.853602	70.0935	94.7867	100	5.5	grunt
15_206	PAGcd	0.0299	4	0.0576025	0.827901	6.95765	1.05265	100.342	1.04906	0.743323	0.865243	16.402	99.5025	101.523	2.03046	grunt
15_206	PAGcd	0.03925	5	0.0634145	0.80993	7.82963	4.13249	102.039	4.04992	0.720139	0.889987	23.5855	96.6184	105.263	8.94737	grunt
15_206	PAGcd	0.04125	5	0.0897115	0.759654	11.8095	5.70871	97.2213	5.87187	0.63436	0.832454	31.2274	91.3242	103.093	12.8866	grunt
15_206	PAGcd	0.0403	5	0.0575923	0.783107	7.35433	5.0458	99.4498	5.07372	0.702292	0.846953	20.5984	93.4579	103.627	10.8808	grunt
15_206	PAGcd	0.04065	5	0.041857	0.793014	5.27822	6.60512	98.7428	6.68922	0.743456	0.837571	12.6591	90.0901	104.167	15.625	grunt
15_206	PAGcd	0.0304	4	0.0926746	0.800522	11.5768	3.53253	98.7699	3.57652	0.662216	0.85964	29.8127	94.7867	101.523	7.1066	grunt
15_206	PAGcd	0.0292	4	0.0257309	0.809055	3.18036	0.607354	102.742	0.591144	0.776627	0.836778	7.7452	102.041	103.093	1.03093	grunt
15_206	PAGcd	0.02905	4	0.0384955	0.831026	4.63229	4.01958	103.374	3.88839	0.80752	0.888586	10.039	99.5025	107.527	8.06452	grunt
15_206	PAGcd	0.04145	5	0.0798676	0.780093	10.2382	4.06467	96.6302	4.20642	0.666077	0.850673	27.7141	91.7431	101.523	10.6599	grunt
15_206	PAGcd	0.02995	4	0.0420491	0.832571	5.05052	2.26914	100.201	2.26458	0.776295	0.865001	11.4268	98.0392	102.564	4.61538	grunt
15_206	PAGcd	0.03	4	0.0557931	0.824761	6.76476	3.30681	100.072	3.30442	0.764485	0.898126	17.4811	97.0874	103.627	6.73575	grunt
15_206	PAGcd	0.0403	5	0.106063	0.785209	13.5076	3.99664	99.3761	4.02173	0.610662	0.892965	46.229	95.6938	103.093	7.73196	grunt
15_206	PAGcd	0.03025	4	0.0651977	0.845053	7.71522	2.24252	99.2078	2.26043	0.762523	0.921802	20.8885	96.6184	100.503	4.0201	grunt
15_206	PAGcd	0.03005	4	0.0382559	0.829347	4.61277	1.53008	99.8492	1.53239	0.788908	0.865089	9.65654	98.5222	101.523	3.04569	grunt
15_206	PAGcd	0.0409	5	0.170876	0.713192	23.9593	5.01083	97.9919	5.11351	0.41009	0.814574	98.6329	93.0233	102.564	10.2564	grunt
15_206	PAGcd	0.02965	4	0.0446654	0.800454	5.58002	2.09402	101.209	2.069	0.739584	0.846907	14.5113	100	103.627	3.62694	grunt
15_206	PAGcd	0.0302	4	0.113603	0.818062	13.8869	4.04692	99.4501	4.06929	0.660081	0.929947	40.8838	94.7867	102.041	7.65306	grunt
15_206	PAGcd	0.0297	4	0.0367705	0.796939	4.61397	2.8638	101.064	2.83366	0.762869	0.83754	9.78826	98.5222	104.167	5.72917	grunt
15_206	PAGcd	0.04195	5	0.127391	0.755832	16.8544	3.77189	95.4668	3.95099	0.556658	0.899016	61.5024	90.0901	98.5222	9.35961	grunt
15_206	PAGcd	0.04095	5	0.0557887	0.772592	7.22098	6.59399	98.0149	6.72753	0.690126	0.820857	18.9431	90.9091	103.627	13.9896	grunt
15_206	PAGcd	0.0305	4	0.0363478	0.807758	4.49984	4.48384	98.4996	4.55214	0.771957	0.849115	9.99514	93.4579	102.041	9.18367	grunt
15_206	PAGcd	0.0302	4	0.0341152	0.793598	4.2988	3.81914	99.4343	3.84086	0.750523	0.83223	10.8866	96.1538	103.627	7.77202	grunt
15_206	PAGcd	0.04035	5	0.166815	0.717422	23.252	4.84297	99.3134	4.87646	0.451688	0.846675	87.4468	93.0233	103.627	11.399	grunt
15_206	PAGcd	0.0406	5	0.1293	0.716847	18.0373	5.70232	98.7684	5.77342	0.532358	0.821848	54.3786	93.4579	104.712	12.0419	grunt
15_206	PAGcd	0.041	5	0.158194	0.649187	24.368	5.62188	97.8116	5.74766	0.406677	0.809947	99.1622	90.0901	103.093	14.433	grunt
15_206	PAGcd	0.02975	4	0.0123949	0.784639	1.5797	3.30393	100.913	3.27405	0.776539	0.803097	3.42003	97.561	104.167	6.77083	grunt
15_206	PAGcd	0.0308	4	0.10709	0.790945	13.5395	4.02609	97.5114	4.12883	0.654485	0.908947	38.8798	94.3396	102.041	8.16327	grunt
15_206	PAGcd	0.0411	5	0.142347	0.709008	20.0769	5.85921	97.5886	6.00399	0.516261	0.822306	59.2811	91.3242	103.093	12.8866	grunt
15_206	PAGcd	0.02945	4	0.0968465	0.789573	12.2657	4.78143	102.013	4.68708	0.681655	0.914757	34.1964	99.0099	107.527	8.60215	grunt
15_206	PAGcd	0.02935	4	0.0667921	0.803352	8.31418	3.93759	102.315	3.84848	0.73927	0.892948	20.7878	98.5222	106.383	7.97872	grunt
15_206	PAGcd	0.0301	4	0.0688625	0.768304	8.96293	2.57433	99.7117	2.58177	0.672473	0.823364	22.4383	97.561	102.564	5.12821	grunt
15_206	PAGcd	0.04115	5	0.124339	0.65381	19.0175	5.27315	97.4302	5.41223	0.464577	0.762352	64.0958	89.6861	101.01	12.6263	grunt
15_206	PAGcd	0.0419	5	0.11693	0.70907	16.4907	5.19272	95.6812	5.4271	0.500968	0.777402	55.1798	88.8889	101.01	13.6364	grunt
15_206	PAGcd	0.02005	3	0.0416051	0.857948	4.84937	1.75923	99.7661	1.76336	0.819525	0.902134	10.0802	98.5222	101.01	2.52525	grunt
15_206	PAGcd	0.03005	4	0.12198	0.761421	16.0201	2.3822	99.8711	2.38527	0.611349	0.910022	48.8547	98.0392	102.564	4.61538	grunt
15_206	PAGcd	0.04165	5	0.14925	0.693143	21.5324	3.41737	96.1318	3.55488	0.527174	0.830149	57.4717	91.3242	99.0099	8.41584	grunt
15_206	PAGcd	0.0301	4	0.0642107	0.75648	8.48808	5.46297	99.8676	5.47021	0.663057	0.806907	21.6949	94.3396	105.263	11.5789	grunt
15_206	PAGcd	0.031	4	0.172924	0.690117	25.0572	1.42432	96.7882	1.47158	0.44209	0.843094	90.7067	95.2381	98.0392	2.94118	grunt
15_206	PAGcd	0.0405	5	0.171096	0.67862	25.2123	4.36232	98.9108	4.41036	0.401449	0.80298	100.02	93.8967	102.564	9.23077	grunt
15_206	PAGcd	0.03135	4	0.140496	0.614832	22.8511	9.51528	96.3551	9.87521	0.418456	0.719734	71.9975	85.4701	103.093	20.6186	grunt
15_206	PAGcd	0.0305	4	0.124874	0.738021	16.9201	3.55815	98.4482	3.61423	0.55088	0.806809	46.4582	94.3396	100.503	6.53266	grunt
15_206	PAGcd	0.0297	4	0.0845849	0.73288	11.5415	2.73659	101.059	2.70792	0.626824	0.833882	33.033	99.0099	104.167	5.20833	grunt
15_206	PAGcd	0.0197	3	0.0407809	0.801861	5.08578	1.45776	101.533	1.43575	0.754983	0.829167	9.82586	100.503	102.564	2.05128	grunt
15_206	PAGcd	0.0321	4	0.0951726	0.722677	13.1695	6.94679	93.8155	7.40474	0.643946	0.850742	32.1139	85.8369	98.5222	14.7783	grunt
15_206	PAGcd	0.03065	4	0.150138	0.677268	22.1682	4.77734	98.0385	4.87293	0.472529	0.814344	72.3372	92.5926	101.523	9.64467	grunt
15_206	PAGcd	0.0309	4	0.155474	0.685091	22.694	3.07207	97.1526	3.16211	0.454458	0.780027	71.6391	93.8967	100	6.5	grunt
15_206	PAGcd	0.0209	3	0.0565314	0.775414	7.29048	3.23945	95.7486	3.38329	0.7136	0.824489	15.5393	93.4579	98.0392	4.90196	grunt
15_206	PAGcd	0.03075	4	0.142007	0.682665	20.8019	5.06586	97.7345	5.18328	0.488121	0.822804	68.5655	93.0233	103.093	10.8247	grunt
15_206	PAGcd	0.0307	4	0.0543519	0.675557	8.04549	5.37604	97.9228	5.49008	0.618539	0.746938	20.7584	91.7431	101.523	10.6599	grunt
15_206	PAGcd	0.0311	4	0.0917793	0.712918	12.8738	1.85985	96.4872	1.92756	0.602749	0.793773	31.6922	94.3396	97.561	3.41463	grunt
15_206	PAGcd	0.02045	3	0.0781221	0.846612	9.22761	1.01455	97.8048	1.03732	0.778157	0.931717	19.7338	97.0874	98.5222	1.47783	grunt
15_206	PAGcd	0.02025	3	0.0367758	0.765961	4.80127	1.03469	98.7709	1.04757	0.728345	0.801835	10.09	98.0392	99.5025	1.49254	grunt
15_206	PAGcd	0.02085	3	0.0740173	0.809082	9.1483	2.92919	95.968	3.05226	0.739293	0.886705	19.9395	93.8967	98.0392	4.41176	grunt
15_206	PAGcd	0.0221	3	0.110951	0.698543	15.8832	5.22064	90.6481	5.75924	0.625027	0.826167	32.1809	86.9565	94.3396	8.49057	grunt
15_206	PAGcd	0.0429	5	0.078187	0.642094	12.1769	3.59573	93.3475	3.85199	0.537874	0.715867	33.092	88.1057	95.6938	8.61244	grunt
15_206	PAGcd	0.0643	7	0.109423	0.6189	17.6802	6.32542	93.6802	6.75214	0.457601	0.753781	64.7245	84.0336	99.5025	18.408	grunt
15_206	PAGcd	0.0776	7	0.0867076	0.669107	12.9587	22.8691	85.857	26.6362	0.495311	0.730572	47.4976	40.3226	101.01	150.505	grunt
15_206	PAGcd	0.0423	5	0.0971467	0.6517	14.9067	3.67868	94.6736	3.88565	0.538331	0.792897	47.288	89.2857	97.561	9.26829	grunt
15_206	PAGcd	0.06345	7	0.108796	0.706701	15.3949	7.85905	95.1296	8.26141	0.518724	0.817069	57.5151	82.3045	103.627	25.9067	grunt
15_206	PAGcd	0.05365	6	0.106396	0.750059	14.185	6.59586	93.5826	7.04818	0.542136	0.819568	51.1738	84.0336	100	19	grunt
15_206	PAGcd	0.05265	6	0.110067	0.759368	14.4945	4.43174	95.1373	4.65826	0.559571	0.850748	52.0357	88.1057	100	13.5	grunt
15_206	PAGcd	0.041	5	0.0474645	0.814473	5.82763	5.27373	97.7762	5.39368	0.75532	0.885511	17.2365	91.3242	103.627	13.4715	grunt
15_206	PAGcd	0.0523	6	0.138993	0.768683	18.082	5.98623	95.9068	6.24172	0.509428	0.924097	81.399	88.1057	102.041	15.8163	grunt
15_206	PAGcd	0.05195	6	0.0547266	0.817308	6.69596	5.38369	96.4855	5.57979	0.712338	0.870965	22.2685	90.9091	102.041	12.2449	grunt
15_206	PAGcd	0.07355	7	0.0569873	0.802361	7.10245	23.866	90.6217	26.3359	0.698176	0.858892	23.0194	42.2833	103.627	145.078	grunt
15_206	PAGcd	0.06215	7	0.0474517	0.765577	6.19816	2.26013	96.5853	2.34003	0.678423	0.819441	20.7862	93.0233	98.5222	5.91133	grunt
15_206	PAGcd	0.06155	7	0.0946859	0.797519	11.8726	4.64602	97.6644	4.75713	0.592499	0.87903	48.3599	92.5926	103.627	11.9171	grunt
15_206	PAGcd	0.0527	6	0.0425698	0.816367	5.21454	4.19858	95.0271	4.4183	0.779663	0.892777	14.5082	90.0901	99.0099	9.90099	grunt
15_206	PAGcd	0.0612	7	0.0715811	0.830728	8.61668	5.53248	98.3012	5.62808	0.68487	0.889213	29.8367	90.0901	105.82	17.4603	grunt
15_206	PAGcd	0.0515	6	0.0302657	0.849622	3.56225	4.64008	97.2671	4.77045	0.804866	0.893891	11.0608	91.3242	102.041	11.7347	grunt
15_206	PAGcd	0.0612	7	0.0341065	0.829409	4.11214	4.75112	98.2328	4.83659	0.783	0.879163	12.2814	92.5926	104.167	12.5	grunt
15_206	PAGcd	0.061	7	0.0375394	0.872719	4.30143	4.62005	98.546	4.68821	0.814819	0.930139	14.1529	91.7431	103.093	12.3711	grunt
15_206	PAGcd	0.0811	9	0.129085	0.813786	15.8623	5.08361	98.8819	5.14109	0.523418	0.903048	72.529	89.2857	103.627	16.0622	grunt
15_206	PAGcd	0.07225	8	0.127234	0.830997	15.311	7.56601	97.4076	7.76737	0.533632	0.932705	74.7842	85.1064	105.82	24.3386	grunt
15_206	PAGcd	0.0828	9	0.108571	0.809633	13.4099	6.507	97.0254	6.70648	0.536447	0.882122	64.4379	85.1064	102.564	20.5128	grunt
15_206	PAGcd	0.06145	7	0.0390779	0.850237	4.59612	3.46459	97.7441	3.54455	0.787571	0.884599	12.3198	92.5926	102.041	10.2041	grunt
15_206	PAGcd	0.07265	8	0.0841628	0.828696	10.1561	7.0366	96.8085	7.26857	0.62438	0.890668	42.6483	86.2069	104.167	20.8333	grunt
15_206	PAGcd	0.0728	8	0.12413	0.811481	15.2967	6.80669	96.5885	7.0471	0.514811	0.89062	72.9996	84.3882	103.627	22.7979	grunt
15_206	PAGcd	0.06375	7	0.0550893	0.864917	6.36931	7.877	94.6805	8.31955	0.751045	0.919148	22.3825	85.1064	103.093	21.134	grunt
15_206	PAGcd	0.07105	8	0.134232	0.833185	16.1108	5.09141	98.7638	5.15514	0.51139	0.922456	80.3822	88.1057	104.167	18.2292	grunt
15_206	PAGcd	0.07005	8	0.0930936	0.823936	11.2986	3.78052	100.052	3.77854	0.617907	0.894213	44.7165	94.3396	105.263	11.5789	grunt
15_206	PAGcd	0.0618	7	0.0507323	0.846881	5.99049	3.9803	97.2235	4.09397	0.748145	0.89391	19.4837	91.3242	103.093	12.8866	grunt
15_206	PAGcd	0.0601	7	0.11638	0.830669	14.0104	3.9041	99.9649	3.90547	0.57035	0.893739	56.7	93.0233	103.627	11.399	grunt
15_206	PAGcd	0.06015	7	0.0464235	0.886582	5.23624	4.35572	99.9135	4.35949	0.799059	0.957473	19.8251	92.5926	104.712	13.089	grunt
15_206	PAGcd	0.06085	7	0.0351348	0.872731	4.02584	4.53833	98.784	4.59419	0.800303	0.91	13.7069	90.9091	102.564	12.8205	grunt
15_206	PAGcd	0.0621	7	0.0819166	0.853638	9.59618	6.85849	97.0281	7.06856	0.675262	0.923402	36.7472	86.9565	106.383	22.3404	grunt
15_206	PAGcd	0.0605	7	0.0317052	0.880911	3.59914	5.38069	99.4213	5.41201	0.816555	0.910309	11.4817	92.5926	105.82	14.2857	grunt
15_206	PAGcd	0.07145	8	0.147752	0.800223	18.4638	4.91158	98.1955	5.00183	0.461786	0.892672	93.3089	88.1057	102.041	15.8163	grunt
15_206	PAGcd	0.05975	7	0.0717382	0.860868	8.33324	3.9001	100.547	3.8789	0.727754	0.92529	27.1432	94.7867	104.712	10.4712	grunt
15_206	PAGcd	0.0679	8	0.151891	0.83133	18.2709	4.82055	103.29	4.66698	0.465792	0.933451	100.401	94.7867	109.89	15.9341	grunt
15_206	PAGcd	0.07035	8	0.100153	0.867828	11.5407	6.69401	99.9055	6.70034	0.634679	0.936974	47.6296	88.1057	107.527	22.043	grunt
15_206	PAGcd	0.0816	9	0.139228	0.83459	16.6822	5.547	98.3276	5.64134	0.474929	0.92578	94.93	87.3362	104.167	19.2708	grunt
15_206	PAGcd	0.0605	7	0.0822487	0.84552	9.72759	3.29404	99.2657	3.3184	0.665231	0.896767	34.8054	95.2381	103.093	8.24742	grunt
15_206	PAGcd	0.07075	8	0.105541	0.830105	12.7142	7.17562	99.4163	7.21775	0.645213	0.910717	41.1499	85.8369	106.952	24.5989	grunt
15_206	PAGcd	0.05995	7	0.0729104	0.87617	8.32149	6.65253	100.471	6.62133	0.712128	0.919565	29.1291	89.2857	105.82	18.5185	grunt
15_206	PAGcd	0.0726	8	0.0932308	0.84409	11.0451	6.02864	96.7388	6.23187	0.624171	0.922701	47.8282	88.1057	105.82	20.1058	grunt
15_206	PAGcd	0.06065	7	0.0595215	0.888456	6.69942	4.15709	99.0789	4.19574	0.756034	0.920619	21.7694	91.7431	103.093	12.3711	grunt
15_206	PAGcd	0.0707	8	0.109833	0.83035	13.2273	5.75588	99.3101	5.79586	0.578167	0.891388	54.1747	88.4956	106.383	20.2128	grunt
15_206	PAGcd	0.059	7	0.0346929	0.896263	3.87084	5.15403	101.919	5.05701	0.831441	0.944232	13.5657	93.4579	107.527	15.0538	grunt
15_206	PAGcd	0.05935	7	0.0668288	0.877896	7.61239	3.97206	101.229	3.92385	0.733198	0.935658	27.6133	94.3396	105.82	12.1693	grunt
15_206	PAGcd	0.0706	8	0.134854	0.824432	16.3572	6.44111	99.541	6.47081	0.510602	0.913031	78.8145	86.2069	105.263	22.1053	grunt
15_206	PAGcd	0.05955	7	0.0457641	0.891551	5.13309	5.88596	101.031	5.82589	0.832796	0.957092	14.925	96.1538	110.497	14.9171	grunt
15_206	PAGcd	0.06025	7	0.0368895	0.895064	4.12143	5.3477	99.826	5.35702	0.817629	0.924091	13.0208	91.7431	106.383	15.9574	grunt
15_206	PAGcd	0.0695	8	0.124715	0.824641	15.1236	4.88912	100.928	4.84415	0.538033	0.910986	69.3178	92.1659	107.527	16.6667	grunt
15_206	PAGcd	0.0694	8	0.146873	0.811857	18.091	6.00974	101.182	5.93952	0.476818	0.904092	89.6096	90.9091	108.108	18.9189	grunt
15_206	PAGcd	0.0501	6	0.046343	0.892301	5.19364	5.90741	100.097	5.90166	0.799774	0.926746	15.8759	90.0901	105.263	16.8421	grunt
15_206	PAGcd	0.0587	7	0.171592	0.827478	20.7368	3.02978	102.291	2.96193	0.441373	0.910767	106.348	97.561	105.263	7.89474	grunt
15_206	PAGcd	0.06845	8	0.147124	0.840399	17.5064	5.34243	102.511	5.21158	0.488054	0.920715	88.6503	93.0233	108.696	16.8478	grunt
15_206	PAGcd	0.0622	7	0.168905	0.829528	20.3616	7.22447	96.9447	7.45216	0.451445	0.920792	103.965	84.0336	104.167	23.9583	grunt
15_206	PAGcd	0.068	8	0.0821924	0.857681	9.58309	6.85345	103.336	6.63223	0.691773	0.916632	32.5048	93.0233	111.111	19.4444	grunt
15_206	PAGcd	0.06895	8	0.0931744	0.849112	10.9732	7.54373	102.03	7.39362	0.685017	0.919148	34.1788	88.1057	111.111	26.1111	grunt
15_206	PAGcd	0.06015	7	0.026328	0.884566	2.97637	3.75892	99.8699	3.76382	0.827051	0.904961	9.42031	94.3396	104.167	10.4167	grunt
15_206	PAGcd	0.0593	7	0.0326205	0.877903	3.71573	4.4701	101.351	4.41052	0.825717	0.917902	11.1642	93.4579	105.82	13.2275	grunt
15_206	PAGcd	0.05865	7	0.065305	0.877088	7.44566	5.65451	102.575	5.51254	0.74398	0.926258	24.5004	92.5926	107.527	16.129	grunt
15_206	PAGcd	0.05985	7	0.0294397	0.894321	3.29185	7.18052	100.698	7.13076	0.834954	0.92562	10.8589	89.2857	108.108	21.0811	grunt
15_206	PAGcd	0.0509	6	0.0508246	0.905904	5.61037	4.01272	98.3644	4.07944	0.824302	0.978297	18.6818	92.5926	103.093	11.3402	grunt
15_206	PAGcd	0.0697	8	0.0591072	0.869855	6.79506	4.30786	100.592	4.28252	0.779506	0.932627	19.6434	93.0233	105.82	13.7566	grunt
15_206	PAGcd	0.0604	7	0.0608186	0.896558	6.78356	5.50036	99.6056	5.52214	0.780913	0.976462	25.041	89.6861	104.167	16.1458	grunt
15_206	PAGcd	0.0611	7	0.118263	0.855781	13.8193	7.16399	98.6631	7.26106	0.591859	0.929513	57.0499	85.8369	105.82	23.2804	grunt
15_206	PAGcd	0.06865	8	0.14953	0.817979	18.2804	5.6864	102.251	5.56123	0.47356	0.913003	92.7957	91.7431	108.108	17.8378	grunt
15_206	PAGcd	0.05915	7	0.0332624	0.893152	3.72415	6.48179	101.805	6.36685	0.829433	0.931355	12.2881	90.0901	106.952	18.7166	grunt
15_206	PAGcd	0.069	8	0.0347243	0.886802	3.91568	4.40385	101.618	4.33372	0.806996	0.919916	13.9927	93.8967	105.82	12.6984	grunt
15_206	PAGcd	0.0773	9	0.105796	0.838291	12.6204	10.5073	104.358	10.0685	0.636749	0.914276	43.5851	90.0901	125.786	39.6226	grunt
15_206	PAGcd	0.0718	8	0.154846	0.825645	18.7546	8.63132	98.2047	8.78912	0.451066	0.909168	101.56	81.9672	106.952	30.4813	grunt
15_206	PAGcd	0.06875	8	0.0391698	0.881267	4.44472	3.8306	101.943	3.75757	0.822404	0.923731	12.3208	95.2381	106.952	12.2995	grunt
15_206	PAGcd	0.0599	7	0.119974	0.846863	14.1668	2.85416	100.236	2.84743	0.577644	0.909758	57.4946	95.2381	103.093	8.24742	grunt
15_206	PAGcd	0.0705	8	0.0779927	0.871561	8.94863	7.13119	99.7641	7.14805	0.684873	0.9231	34.784	85.8369	105.82	23.2804	grunt
15_206	PAGcd	0.06975	8	0.135789	0.817166	16.6171	7.36181	100.857	7.29923	0.572076	0.914044	59.7766	86.9565	106.383	22.3404	grunt
15_206	PAGcd	0.07015	8	0.0873055	0.848007	10.2954	5.61161	100.065	5.60796	0.674499	0.926233	37.3217	90.0901	106.952	18.7166	grunt
15_206	PAGcd	0.0587	7	0.0372511	0.892439	4.17408	4.29402	102.369	4.19465	0.817008	0.937442	14.7409	95.6938	106.383	11.1702	grunt
15_206	PAGcd	0.0582	7	0.0567968	0.878266	6.46692	4.13606	103.231	4.0066	0.754717	0.931332	23.4015	98.0392	108.108	10.2703	grunt
15_206	PAGcd	0.06915	8	0.0649721	0.86077	7.54813	4.85098	101.433	4.78243	0.721046	0.912155	26.5043	93.0233	106.952	14.9733	grunt
15_206	PAGcd	0.0674	8	0.0959169	0.852808	11.2472	7.96247	104.393	7.62742	0.651597	0.920237	41.228	91.3242	114.943	25.8621	grunt
15_206	PAGcd	0.0583	7	0.0283024	0.907565	3.1185	5.05646	103.126	4.90319	0.861274	0.953406	10.6971	95.6938	108.108	12.973	grunt
15_206	PAGcd	0.0689	8	0.127181	0.830543	15.313	7.87917	102.154	7.71302	0.580791	0.918218	58.098	87.3362	110.497	26.5193	grunt
15_206	PAGcd	0.06815	8	0.102753	0.844697	12.1644	5.25875	102.947	5.10821	0.617773	0.913981	47.9476	95.2381	109.29	14.7541	grunt
15_206	PAGcd	0.0604	7	0.0983006	0.864304	11.3734	8.78322	100.04	8.77972	0.643522	0.920934	43.1084	84.3882	108.108	28.1081	grunt
15_206	PAGcd	0.06035	7	0.112831	0.835487	13.5048	5.84037	99.7206	5.85673	0.599036	0.919226	53.4508	89.6861	104.712	16.7539	grunt
15_206	PAGcd	0.05755	7	0.133011	0.834688	15.9354	4.89338	104.451	4.68484	0.53661	0.914012	70.3307	96.6184	111.111	15	grunt
15_206	PAGcd	0.0583	7	0.0851258	0.860103	9.89716	4.10074	103.055	3.97917	0.671196	0.918369	36.8258	96.1538	107.527	11.828	grunt
15_206	PAGcd	0.0589	7	0.0593922	0.866643	6.85314	4.29363	102.019	4.20866	0.746584	0.91287	22.2729	96.1538	106.952	11.2299	grunt
15_206	PAGcd	0.05855	7	0.0406212	0.88018	4.61511	4.01711	102.613	3.91482	0.810128	0.921839	13.7893	95.2381	106.383	11.7021	grunt
15_206	PAGcd	0.058	7	0.0372266	0.881726	4.22201	4.26953	103.598	4.12125	0.799444	0.906639	13.4087	97.0874	107.527	10.7527	grunt
15_206	PAGcd	0.05745	7	0.0375516	0.882904	4.25319	6.15488	104.737	5.87651	0.827925	0.920243	11.1506	97.0874	113.636	17.0455	grunt
15_206	PAGcd	0.0568	7	0.15318	0.840571	18.2233	4.72963	105.815	4.46974	0.496899	0.93527	88.2213	98.0392	111.111	13.3333	grunt
15_206	PAGcd	0.06765	8	0.0656804	0.866491	7.58005	5.3554	103.714	5.16362	0.729502	0.922568	26.4656	95.2381	110.497	16.0221	grunt
15_206	PAGcd	0.05655	7	0.108393	0.854512	12.6848	7.48264	106.532	7.02381	0.615144	0.915012	48.7477	96.6184	118.343	22.4852	grunt
15_206	PAGcd	0.0671	8	0.105992	0.842105	12.5865	5.07867	104.544	4.85792	0.602277	0.909199	50.9604	94.7867	109.29	15.3005	grunt
15_206	PAGcd	0.0695	8	0.0924982	0.838578	11.0304	7.40669	101.247	7.31549	0.685958	0.921378	34.3198	85.1064	106.952	25.6684	grunt
15_206	PAGcd	0.06	7	0.0643277	0.854794	7.52552	3.46572	100.1	3.46227	0.725581	0.901946	24.3067	95.2381	105.263	10.5263	grunt
15_206	PAGcd	0.0584	7	0.034198	0.90242	3.78959	8.43413	103.325	8.16274	0.854392	0.966466	13.1173	91.3242	113.636	24.4318	grunt
15_206	PAGcd	0.05825	7	0.123733	0.853152	14.503	5.68668	103.262	5.50704	0.578558	0.933186	61.2952	96.1538	111.732	16.2011	grunt
15_206	PAGcd	0.0568	7	0.0615547	0.881322	6.98436	6.59588	105.981	6.22365	0.748933	0.928575	23.9865	97.0874	112.36	15.7303	grunt
15_206	PAGcd	0.06755	8	0.161879	0.813135	19.908	10.9464	104.617	10.4634	0.453533	0.918746	102.575	87.3362	122.699	40.4908	grunt
15_206	PAGcd	0.0592	7	0.0545873	0.883322	6.17978	7.52381	101.821	7.38925	0.761665	0.910714	19.5689	91.7431	111.111	21.1111	grunt
15_206	PAGcd	0.0582	7	0.037336	0.902227	4.13821	6.45947	103.445	6.24437	0.834857	0.959253	14.9003	93.0233	109.29	17.4863	grunt
15_206	PAGcd	0.06985	8	0.181162	0.785902	23.0515	7.54157	100.734	7.48661	0.44755	0.900247	101.15	86.5801	107.527	24.1935	grunt
15_206	PAGcd	0.05935	7	0.0645719	0.872185	7.40346	6.24142	101.424	6.15377	0.729954	0.913624	25.1619	92.1659	106.952	16.0428	grunt
15_206	PAGcd	0.05785	7	0.039071	0.878897	4.44545	7.08274	104.124	6.80223	0.814685	0.915564	12.3825	94.3396	112.36	19.1011	grunt
15_206	PAGcd	0.0477	6	0.0248469	0.897008	2.76997	5.94645	105.082	5.65889	0.863856	0.934438	8.17062	100	114.286	14.2857	grunt
15_206	PAGcd	0.0572	7	0.141899	0.845805	16.7768	6.43828	105.21	6.11943	0.528033	0.915805	73.4372	98.5222	116.279	18.0233	grunt
15_206	PAGcd	0.0677	8	0.0704118	0.853021	8.2544	6.92982	103.812	6.67533	0.732215	0.897244	22.5384	91.7431	111.732	21.7877	grunt
15_206	PAGcd	0.0573	7	0.0743705	0.862448	8.62319	8.0785	105.236	7.67656	0.706462	0.927458	31.282	93.4579	116.279	24.4186	grunt
15_206	PAGcd	0.05615	7	0.109863	0.842589	13.0388	8.77853	107.462	8.16896	0.611651	0.919454	50.3232	95.6938	117.647	22.9412	grunt
15_206	PAGcd	0.05785	7	0.0646385	0.868075	7.44619	5.00676	103.925	4.81767	0.731869	0.913074	24.7593	95.6938	108.108	12.973	grunt
15_206	PAGcd	0.0557	7	0.0601269	0.864821	6.95253	7.81478	108.196	7.22279	0.741185	0.911187	22.9365	97.561	116.959	19.883	grunt
15_206	PAGcd	0.0695	8	0.173781	0.813247	21.3687	6.13803	101.069	6.07308	0.41345	0.91914	122.31	88.1057	106.383	20.7447	grunt
15_206	PAGcd	0.05805	7	0.0647717	0.854525	7.57984	4.96158	103.569	4.79062	0.721176	0.903627	25.2992	94.3396	107.527	13.9785	grunt
15_206	PAGcd	0.0684	8	0.0979576	0.838917	11.6767	8.72412	103.018	8.46852	0.626713	0.909276	45.0866	87.3362	112.36	28.6517	grunt
15_206	PAGcd	0.0571	7	0.0520432	0.87976	5.91561	8.31143	105.645	7.86736	0.777229	0.927339	19.3135	92.5926	114.943	24.1379	grunt
15_206	PAGcd	0.058	7	0.0420507	0.899276	4.67606	6.30905	103.77	6.07984	0.822749	0.956007	16.1967	95.2381	110.497	16.0221	grunt
15_206	PAGcd	0.0584	7	0.10087	0.841694	11.9842	6.82754	103.139	6.61977	0.63178	0.920716	45.7337	91.3242	108.696	19.0217	grunt
15_206	PAGcd	0.0584	7	0.032741	0.894706	3.65941	5.45293	102.982	5.29504	0.831286	0.928923	11.7452	96.1538	110.497	14.9171	grunt
15_206	PAGcd	0.0591	7	0.0478485	0.887836	5.38934	7.69434	102.037	7.54077	0.785661	0.924925	17.7258	88.8889	109.29	22.9508	grunt
15_206	PAGcd	0.0673	8	0.0680801	0.863883	7.88071	6.80103	104.404	6.51415	0.706918	0.908401	28.5016	93.4579	112.36	20.2247	grunt
15_206	PAGcd	0.0695	8	0.107202	0.875564	12.2438	13.4286	102.336	13.122	0.623265	0.947465	52.0164	80.3213	118.343	47.3373	grunt
15_206	PAGcd	0.058	7	0.133593	0.873654	15.2912	12.6192	104.762	12.0455	0.575997	0.955776	65.9341	85.8369	121.212	41.2121	grunt
15_206	PAGcd	0.0565	7	0.103666	0.864666	11.9892	10.1361	106.969	9.47576	0.667794	0.945923	41.6489	94.3396	123.457	30.8642	grunt
15_206	PAGcd	0.0477	6	0.0286061	0.902992	3.16792	6.40095	105.138	6.08816	0.85374	0.92498	8.34453	97.0874	112.36	15.7303	grunt
15_206	PAGcd	0.05845	7	0.20611	0.801425	25.7179	11.5371	103.887	11.1055	0.408856	0.932546	128.086	81.9672	114.943	40.2299	grunt
15_206	PAGcd	0.0475	6	0.160489	0.844434	19.0055	7.18564	105.654	6.80109	0.51745	0.922917	78.3588	97.0874	114.943	18.3908	grunt
15_206	PAGcd	0.04805	6	0.0495574	0.905497	5.47295	4.16117	104.191	3.99379	0.810084	0.946115	16.7923	99.0099	109.29	10.3825	grunt
15_206	PAGcd	0.0474	6	0.0875555	0.858313	10.2009	7.06223	105.853	6.67176	0.685471	0.92811	35.3974	98.5222	116.279	18.0233	grunt
15_206	PAGcd	0.05855	7	0.138198	0.829035	16.6697	7.06397	102.89	6.86555	0.52408	0.91695	74.9638	92.1659	111.732	21.2291	grunt
15_206	PAGcd	0.04665	6	0.161087	0.833705	19.3218	8.45516	107.718	7.84936	0.506255	0.914434	80.6271	97.0874	117.647	21.1765	grunt
15_206	PAGcd	0.0572	7	0.0807955	0.84845	9.52272	10.6423	105.805	10.0584	0.695594	0.90351	29.8904	91.3242	119.048	30.3571	grunt
15_206	PAGcd	0.0589	7	0.110946	0.823674	13.4697	8.47407	102.503	8.26717	0.613679	0.920976	50.0746	87.3362	109.29	25.1366	grunt
15_206	PAGcd	0.0499	6	0.0874481	0.880932	9.92678	9.55605	100.983	9.46305	0.71803	0.979334	36.3918	85.8369	108.696	26.6304	grunt
15_206	PAGcd	0.0587	7	0.0839635	0.843669	9.95219	6.89163	102.634	6.71475	0.67123	0.895749	33.4489	89.6861	107.527	19.8925	grunt
15_206	PAGcd	0.05795	7	0.140098	0.825901	16.963	7.53667	104.026	7.24498	0.53405	0.910062	70.4077	90.4977	111.111	22.7778	grunt
15_206	PAGcd	0.0487	6	0.139188	0.831049	16.7485	2.67665	102.726	2.60561	0.548094	0.903802	64.8991	98.5222	105.263	6.84211	grunt
15_206	PAGcd	0.05705	7	0.138538	0.830604	16.6792	9.95898	105.952	9.39948	0.522375	0.910352	74.2717	92.5926	120.482	30.1205	grunt
15_206	PAGcd	0.0488	6	0.0471096	0.875383	5.3816	7.2282	102.89	7.02517	0.781496	0.911065	16.5797	91.3242	108.696	19.0217	grunt
15_206	PAGcd	0.0471	6	0.0588527	0.859106	6.85046	6.5969	106.494	6.19464	0.746526	0.899405	20.4788	96.6184	114.286	18.2857	grunt
15_206	PAGcd	0.04775	6	0.0823455	0.851399	9.67178	3.5765	104.811	3.41232	0.687174	0.904231	31.5869	99.5025	108.696	9.23913	grunt
15_206	PAGcd	0.05855	7	0.174628	0.789894	22.1078	10.9412	103.557	10.5654	0.492864	0.902093	83.031	83.682	113.636	35.7955	grunt
15_206	PAGcd	0.0594	7	0.165261	0.806214	20.4984	11.0886	102.175	10.8525	0.44452	0.911642	105.085	80.9717	110.497	36.4641	grunt
15_206	PAGcd	0.04765	6	0.0360326	0.864189	4.16953	6.11362	105.226	5.81	0.811437	0.897492	10.6053	95.6938	112.36	17.4157	grunt
15_206	PAGcd	0.0594	7	0.0879986	0.837437	10.5081	5.17959	101.236	5.11638	0.645258	0.894843	38.6799	93.0233	108.108	16.2162	grunt
15_206	PAGcd	0.0576	7	0.0832594	0.84767	9.82214	9.28418	104.906	8.85001	0.709404	0.917451	29.327	89.2857	112.36	25.8427	grunt
15_206	PAGcd	0.05825	7	0.0932396	0.844111	11.0459	8.6362	103.654	8.33173	0.653691	0.906609	38.6907	88.1057	112.994	28.2486	grunt
15_206	PAGcd	0.0487	6	0.0140468	0.890213	1.57791	5.16423	102.89	5.01917	0.871197	0.914094	4.92384	93.8967	105.82	12.6984	grunt
15_206	PAGcd	0.05745	7	0.0750809	0.850377	8.82913	8.59534	105.057	8.18163	0.691532	0.899773	30.1131	90.4977	114.943	27.0115	grunt
15_206	PAGcd	0.0492	6	0.0666257	0.845348	7.88145	6.15726	101.931	6.04059	0.755776	0.924571	22.3339	93.0233	108.108	16.2162	grunt
15_206	PAGcd	0.0488	6	0.0916924	0.840685	10.9069	4.14184	102.594	4.0371	0.663779	0.909559	37.0274	96.6184	107.527	11.2903	grunt
15_206	PAGcd	0.0491	6	0.08435	0.84105	10.0291	4.49378	101.995	4.40586	0.674538	0.897535	33.0593	95.2381	106.383	11.7021	grunt
15_206	PAGcd	0.0594	7	0.116375	0.811108	14.3476	5.58758	101.284	5.51676	0.575263	0.888343	54.4239	90.9091	105.82	16.4021	grunt
15_206	PAGcd	0.05695	7	0.125567	0.82122	15.2903	9.01028	106.03	8.4979	0.591399	0.90532	53.0811	91.3242	116.279	27.3256	grunt
15_206	PAGcd	0.04795	6	0.101219	0.832195	12.1628	5.945	104.564	5.68551	0.628603	0.894195	42.251	94.3396	109.29	15.847	grunt
15_206	PAGcd	0.0475	6	0.0383113	0.871616	4.39543	3.91338	105.38	3.71358	0.807699	0.899905	11.416	101.01	109.29	8.19672	grunt
15_206	PAGcd	0.04765	6	0.0679005	0.858668	7.90765	5.79068	105.197	5.5046	0.723346	0.905979	25.2484	96.1538	110.497	14.9171	grunt
15_206	PAGcd	0.04775	6	0.0439763	0.908846	4.8387	5.06895	104.912	4.83161	0.847177	0.984643	16.2264	98.0392	109.29	11.4754	grunt
15_206	PAGcd	0.05825	7	0.143903	0.804641	17.8842	8.10563	103.597	7.82419	0.591362	0.917949	55.2263	87.7193	109.89	25.2747	grunt
15_206	PAGcd	0.0474	6	0.0504183	0.858545	5.87253	5.01122	105.681	4.74184	0.757715	0.893321	17.8968	98.0392	110.497	12.7072	grunt
15_206	PAGcd	0.0484	6	0.105093	0.847191	12.4048	10.9667	104.318	10.5128	0.640854	0.909558	41.9291	86.5801	114.286	32	grunt
15_206	PAGcd	0.05775	7	0.173965	0.793768	21.9163	8.25476	104.469	7.90164	0.430871	0.908711	110.901	90.9091	112.994	24.2938	grunt
15_206	PAGcd	0.05875	7	0.110263	0.817514	13.4877	6.46056	102.493	6.30342	0.603159	0.894453	48.2947	90.4977	108.108	19.4595	grunt
15_206	PAGcd	0.0567	7	0.126309	0.823796	15.3325	11.3646	106.88	10.6331	0.597326	0.905087	51.523	88.8889	120.482	35.5422	grunt
15_206	PAGcd	0.0471	6	0.0703487	0.847139	8.30427	5.97588	106.44	5.61432	0.712525	0.898748	26.1356	96.6184	111.732	15.6425	grunt
15_206	PAGcd	0.04835	6	0.0799982	0.865624	9.24168	5.76823	103.678	5.56358	0.7188	0.959949	33.5489	94.7867	109.29	15.3005	grunt
15_206	PAGcd	0.04665	6	0.0921509	0.847258	10.8764	6.65823	107.527	6.19213	0.661942	0.904491	36.642	97.0874	112.994	16.3842	grunt
15_206	PAGcd	0.0475	6	0.0162556	0.877608	1.85226	3.63719	105.365	3.45198	0.849299	0.895817	5.47721	100	109.29	9.28962	grunt
15_206	PAGcd	0.0579	7	0.12051	0.806069	14.9504	8.06196	104.19	7.73772	0.592817	0.894443	50.8803	89.6861	110.497	23.2044	grunt
15_206	PAGcd	0.05975	7	0.169472	0.802736	21.1118	9.87724	101.326	9.74796	0.430683	0.901737	109.374	82.6446	111.111	34.4444	grunt
15_206	PAGcd	0.05835	7	0.177677	0.792987	22.406	9.40343	103.589	9.07767	0.422071	0.90809	115.151	87.7193	112.36	28.0899	grunt
15_206	PAGcd	0.0594	7	0.175166	0.829652	21.1132	10.0073	101.891	9.82155	0.434073	0.923806	112.823	85.1064	109.89	29.1209	grunt
15_206	PAGcd	0.05585	7	0.175797	0.804395	21.8545	10.133	108.203	9.36479	0.419824	0.913175	117.514	95.2381	124.224	30.4348	grunt
15_206	PAGcd	0.0475	6	0.0298328	0.891806	3.34521	4.58615	105.426	4.3501	0.833253	0.910303	9.24691	98.5222	109.89	11.5385	grunt
15_206	PAGcd	0.0479	6	0.0373473	0.881376	4.23739	4.15154	104.519	3.97205	0.810592	0.910556	12.3322	98.5222	108.696	10.3261	grunt
15_206	PAGcd	0.0479	6	0.0463234	0.859655	5.3886	6.53668	104.715	6.24237	0.774269	0.892828	15.3124	97.561	111.732	14.5251	grunt
15_206	PAGcd	0.0583	7	0.100655	0.818588	12.2962	6.51885	103.282	6.31169	0.629784	0.900843	43.0399	91.3242	109.89	20.3297	grunt
15_206	PAGcd	0.0475	6	0.0577541	0.857221	6.73736	4.06485	105.389	3.857	0.742781	0.895254	20.5273	100	110.497	10.4972	grunt
15_206	PAGcd	0.04735	6	0.0339617	0.857621	3.95998	4.06135	105.724	3.84148	0.809021	0.885382	9.43871	100	109.89	9.89011	grunt
15_206	PAGcd	0.04935	6	0.0562595	0.858266	6.55501	4.37449	101.47	4.3111	0.750316	0.893693	19.109	95.6938	105.263	10	grunt
15_206	PAGcd	0.04725	6	0.0306826	0.864932	3.5474	5.65876	106.071	5.33487	0.815376	0.892522	9.46139	97.0874	111.732	15.0838	grunt
15_206	PAGcd	0.0471	6	0.0378349	0.879977	4.29954	4.86561	106.336	4.57568	0.809659	0.906774	11.9945	101.01	111.732	10.6145	grunt
15_206	PAGcd	0.04755	6	0.0418731	0.861577	4.86005	5.24731	105.368	4.98	0.789085	0.913412	15.7559	97.561	110.497	13.2597	grunt
15_206	PAGcd	0.0593	7	0.157215	0.777892	20.2104	7.44634	101.677	7.32352	0.531928	0.895695	68.3865	87.7193	108.108	23.2432	grunt
15_206	PAGcd	0.03885	5	0.0048437	0.887734	0.545626	3.35719	103.042	3.25807	0.881221	0.892157	1.24096	99.0099	106.952	8.02139	grunt
15_206	PAGcd	0.0464	6	0.104645	0.836863	12.5045	5.52967	107.994	5.12037	0.626415	0.898992	43.5139	99.5025	112.36	12.9213	grunt
15_206	PAGcd	0.04725	6	0.0513172	0.84912	6.04358	6.97495	106.205	6.56746	0.780482	0.905592	16.0298	95.2381	112.36	17.9775	grunt
15_206	PAGcd	0.03835	5	0.0218031	0.857378	2.54299	1.12592	104.312	1.07939	0.819955	0.872945	6.4625	103.093	105.82	2.6455	grunt
15_206	PAGcd	0.0584	7	0.108409	0.816339	13.2799	6.5159	103.098	6.32009	0.61462	0.899334	46.3235	92.5926	108.696	17.3913	grunt
15_206	PAGcd	0.047	6	0.130355	0.830015	15.7051	4.93495	106.568	4.63078	0.565644	0.899863	59.0866	100	111.111	11.1111	grunt
15_206	PAGcd	0.05945	7	0.144032	0.787687	18.2855	6.42536	101.29	6.34352	0.540645	0.890279	64.6697	89.2857	108.108	21.0811	grunt
15_206	PAGcd	0.0477	6	0.125253	0.832748	15.041	4.24017	104.964	4.03966	0.578039	0.895739	54.9618	98.0392	108.696	10.8696	grunt
15_206	PAGcd	0.04735	6	0.0809863	0.848785	9.54143	5.38443	105.823	5.08815	0.688101	0.894031	29.9272	97.561	111.111	13.8889	grunt
15_206	PAGcd	0.047	6	0.0670217	0.852971	7.85745	3.80226	106.494	3.57038	0.723035	0.899805	24.4483	100.503	109.89	9.34066	grunt
15_206	PAGcd	0.04765	6	0.0609191	0.852061	7.14962	5.62679	105.18	5.34967	0.744702	0.892542	19.8522	96.6184	111.111	15	grunt
15_206	PAGcd	0.0471	6	0.0430126	0.853396	5.04017	5.15214	106.368	4.84371	0.77719	0.890681	14.6027	97.561	110.497	13.2597	grunt
15_206	PAGcd	0.05875	7	0.0938243	0.81815	11.4679	8.11778	102.701	7.9043	0.649386	0.883572	36.0626	88.4956	110.497	24.8619	grunt
15_206	PAGcd	0.04745	6	0.0627935	0.843284	7.44631	5.48524	105.611	5.19381	0.735965	0.887482	20.5875	97.0874	109.89	13.1868	grunt
15_206	PAGcd	0.04745	6	0.0348678	0.858262	4.0626	4.73687	105.552	4.4877	0.812132	0.88698	9.21616	97.561	109.29	12.0219	grunt
15_206	PAGcd	0.04785	6	0.0485408	0.883299	5.4954	6.34047	104.807	6.04966	0.802574	0.950054	18.3759	96.6184	110.497	14.3646	grunt
15_206	PAGcd	0.04795	6	0.0577358	0.84919	6.79893	5.80856	104.539	5.55634	0.760307	0.898244	18.1423	97.0874	109.29	12.5683	grunt
15_206	PAGcd	0.0478	6	0.0835138	0.834383	10.009	7.03094	105.008	6.69559	0.677168	0.902595	33.2896	93.0233	109.89	18.1319	grunt
15_206	PAGcd	0.0476	6	0.0941375	0.824914	11.4118	4.43555	105.197	4.21644	0.641083	0.883399	37.798	98.0392	109.89	12.0879	grunt
15_206	PAGcd	0.05785	7	0.201052	0.767751	26.1872	5.91918	104.011	5.69089	0.421901	0.898233	112.902	93.4579	110.497	18.232	grunt
15_206	PAGcd	0.04685	6	0.0459429	0.862646	5.32581	4.23172	106.86	3.96005	0.774129	0.895236	15.6443	100.503	111.732	11.1732	grunt
15_206	PAGcd	0.0476	6	0.0548034	0.849984	6.44758	3.28248	105.126	3.12243	0.74336	0.893916	20.2536	100	108.696	8.69565	grunt
15_206	PAGcd	0.04705	6	0.137	0.801833	17.0859	4.80367	106.449	4.51263	0.524619	0.873676	66.5354	99.0099	109.89	10.989	grunt
15_206	PAGcd	0.0471	6	0.0828227	0.846115	9.78858	3.7561	106.264	3.53467	0.680408	0.905317	33.0549	101.523	109.89	8.24176	grunt
15_206	PAGcd	0.04945	6	0.15682	0.851416	18.4187	8.37032	101.692	8.23104	0.545417	0.999464	83.2477	88.8889	109.89	23.6264	grunt
15_206	PAGcd	0.05825	7	0.12181	0.819224	14.8689	6.62109	103.378	6.40474	0.56107	0.890243	58.6687	91.7431	109.89	19.7802	grunt
15_206	PAGcd	0.0486	6	0.119233	0.818286	14.5711	5.56092	103.137	5.39179	0.582429	0.893586	53.4238	93.4579	107.527	15.0538	grunt
15_206	PAGcd	0.0494	6	0.193995	0.813399	23.8499	8.38914	101.805	8.24043	0.4213	0.934259	121.756	88.4956	109.29	23.4973	grunt
15_206	PAGcd	0.0397	5	0.0443543	0.878915	5.04648	1.35104	100.769	1.34073	0.804716	0.916335	13.8706	99.5025	102.564	3.07692	grunt
15_206	PAGcd	0.0471	6	0.135847	0.801817	16.9424	7.50053	106.594	7.03652	0.526293	0.88205	67.5968	95.6938	114.286	19.4286	grunt
15_206	PAGcd	0.0465	6	0.0907527	0.822367	11.0356	8.24904	108.056	7.63403	0.643271	0.873501	35.7904	95.6938	114.943	20.1149	grunt
15_206	PAGcd	0.0484	6	0.126044	0.81501	15.4653	3.16211	103.386	3.05856	0.56306	0.888492	57.7972	98.0392	106.383	8.51064	grunt
15_206	PAGcd	0.04645	6	0.0565423	0.838668	6.74192	6.61807	107.977	6.12914	0.753851	0.88907	17.9371	98.0392	114.943	17.2414	grunt
15_206	PAGcd	0.048	6	0.0641437	0.841547	7.62211	4.05398	104.296	3.887	0.717882	0.896847	24.9297	98.0392	108.108	10.2703	grunt
15_206	PAGcd	0.0379	5	0.0635489	0.876313	7.25186	2.77229	105.595	2.6254	0.786182	0.955086	21.4841	102.564	109.29	6.55738	grunt
15_206	PAGcd	0.0597	7	0.170414	0.760992	22.3936	8.55529	101.155	8.45762	0.464513	0.88255	89.9948	86.2069	107.527	24.7312	grunt
15_206	PAGcd	0.04795	6	0.111535	0.846798	13.1714	6.95201	104.642	6.64359	0.621871	0.911518	46.5766	96.1538	114.286	18.8571	grunt
15_206	PAGcd	0.04835	6	0.132393	0.841149	15.7395	7.40025	103.847	7.12608	0.575416	0.929696	61.5694	93.0233	111.111	19.4444	grunt
15_206	PAGcd	0.0479	6	0.0533301	0.84699	6.29643	7.77264	104.878	7.41115	0.769996	0.886825	15.1727	92.1659	111.732	21.2291	grunt
15_206	PAGcd	0.0389	5	0.0323944	0.870483	3.72143	6.80224	103.165	6.59353	0.820698	0.902943	10.0214	96.1538	109.29	13.6612	grunt
15_206	PAGcd	0.047	6	0.143029	0.814607	17.558	4.34445	106.529	4.0782	0.526828	0.893797	69.6564	100	109.89	9.89011	grunt
15_206	PAGcd	0.0478	6	0.0544123	0.841395	6.46692	6.02076	104.892	5.73994	0.761846	0.893502	17.2813	95.2381	109.89	15.3846	grunt
15_206	PAGcd	0.0487	6	0.126085	0.811123	15.5445	3.15149	102.746	3.06725	0.558452	0.904017	61.8791	99.5025	106.383	6.91489	grunt
15_206	PAGcd	0.03775	5	0.027687	0.853105	3.24544	6.0569	106.228	5.70181	0.805919	0.871897	8.18674	98.0392	111.111	13.3333	grunt
15_206	PAGcd	0.0477	6	0.129697	0.797632	16.2603	4.26505	104.966	4.06328	0.536732	0.870048	62.1011	98.0392	108.108	10.2703	grunt
15_206	PAGcd	0.04875	6	0.118002	0.80335	14.6887	11.1836	103.606	10.7944	0.628599	0.901517	43.4168	86.2069	115.607	34.104	grunt
15_206	PAGcd	0.0484	6	0.116388	0.803946	14.4771	6.64456	103.665	6.40962	0.652031	0.891301	36.6961	93.0233	109.29	17.4863	grunt
15_206	PAGcd	0.0286	4	0.0275844	0.888187	3.1057	3.09376	104.957	2.94765	0.867236	0.928594	7.07509	101.523	107.527	5.91398	grunt
15_206	PAGcd	0.04875	6	0.0897361	0.812962	11.0382	4.1694	102.699	4.05981	0.635901	0.86838	36.559	97.561	108.108	10.8108	grunt
15_206	PAGcd	0.0473	6	0.0851651	0.822015	10.3605	8.46774	106.284	7.96713	0.671534	0.874528	30.2284	93.0233	112.36	20.7865	grunt
15_206	PAGcd	0.03925	5	0.0527143	0.88698	5.94313	6.76936	102.255	6.62007	0.80925	0.956644	18.2137	93.4579	109.29	16.9399	grunt
15_206	PAGcd	0.0399	5	0.145767	0.835235	17.4523	6.99968	100.633	6.95568	0.578301	0.933121	61.3555	90.9091	106.952	17.6471	grunt
15_206	PAGcd	0.03865	5	0.0703597	0.840119	8.37497	5.01345	103.678	4.83562	0.718074	0.885943	23.3776	97.0874	109.29	12.5683	grunt
15_206	PAGcd	0.04905	6	0.14748	0.790019	18.6679	4.23923	102.079	4.15289	0.491276	0.867303	76.5408	97.561	106.383	9.04255	grunt
15_206	PAGcd	0.03785	5	0.040741	0.880949	4.62467	3.44704	105.765	3.25915	0.837384	0.940017	12.2564	101.523	109.89	8.24176	grunt
15_206	PAGcd	0.04925	6	0.109127	0.805328	13.5506	9.55983	102.294	9.34547	0.604192	0.888127	46.9943	87.3362	109.29	25.1366	grunt
15_206	PAGcd	0.04845	6	0.0578307	0.836813	6.91083	7.24911	103.614	6.99624	0.735129	0.880438	19.7664	94.3396	111.111	17.7778	grunt
15_206	PAGcd	0.0489	6	0.0897368	0.823435	10.8979	6.72251	102.612	6.55137	0.679717	0.890537	31.0158	93.4579	108.696	16.3043	grunt
15_206	PAGcd	0.04955	6	0.168918	0.751583	22.475	9.40078	101.695	9.24408	0.454526	0.860134	89.2376	85.1064	108.108	27.027	grunt
15_206	PAGcd	0.0478	6	0.0849963	0.818241	10.3877	6.78421	104.978	6.46248	0.683291	0.900197	31.7443	93.4579	111.111	18.8889	grunt
15_206	PAGcd	0.03925	5	0.0496829	0.86167	5.76588	4.73677	102.082	4.64016	0.774633	0.894626	15.4903	95.2381	105.263	10.5263	grunt
15_206	PAGcd	0.0479	6	0.0571283	0.828235	6.8976	4.44003	104.536	4.24736	0.741109	0.871751	17.6279	99.0099	109.29	10.3825	grunt
15_206	PAGcd	0.04865	6	0.108316	0.800115	13.5376	5.52301	103.015	5.36134	0.587206	0.868076	47.8317	96.6184	108.108	11.8919	grunt
15_206	PAGcd	0.0393	5	0.0930149	0.828316	11.2294	7.01464	102.168	6.86582	0.666611	0.902351	35.3641	91.7431	106.952	16.5775	grunt
15_206	PAGcd	0.05095	6	0.164301	0.800217	20.532	6.34666	98.4909	6.44391	0.467554	0.895908	91.616	87.3362	103.093	18.0412	grunt
15_206	PAGcd	0.048	6	0.0970159	0.809214	11.9889	5.51799	104.412	5.28483	0.630057	0.878134	39.3736	95.2381	109.29	14.7541	grunt
15_206	PAGcd	0.03905	5	0.0662577	0.853893	7.75948	7.38445	102.85	7.17985	0.738409	0.901438	22.0783	92.5926	109.29	18.0328	grunt
15_206	PAGcd	0.0496	6	0.12692	0.78232	16.2235	7.82215	101.319	7.72034	0.561427	0.868647	54.7213	88.8889	109.29	22.9508	grunt
15_206	PAGcd	0.0383	5	0.0501886	0.827911	6.06208	4.7976	104.606	4.58638	0.755538	0.873297	15.5861	98.5222	109.89	11.5385	grunt
15_206	PAGcd	0.0379	5	0.0322104	0.887403	3.62974	3.36081	105.621	3.18195	0.866273	0.943916	8.96289	102.041	109.29	7.10383	grunt
15_206	PAGcd	0.04815	6	0.101178	0.830082	12.189	6.56289	104.187	6.29914	0.627119	0.903183	44.0209	94.3396	109.29	15.847	grunt
15_206	PAGcd	0.0382	5	0.127162	0.798832	15.9184	3.66716	104.811	3.49882	0.573331	0.87955	53.4106	99.5025	107.527	8.06452	grunt
15_206	PAGcd	0.04825	6	0.119538	0.788134	15.1672	8.19939	104.187	7.86984	0.593824	0.876158	47.545	90.4977	109.89	21.4286	grunt
15_206	PAGcd	0.0491	6	0.076503	0.814056	9.39775	3.74659	101.944	3.67513	0.680499	0.868212	27.5847	96.6184	105.82	9.52381	grunt
15_206	PAGcd	0.02865	4	0.0217576	0.866024	2.51235	5.09336	104.882	4.8563	0.83821	0.891393	6.3448	99.0099	108.108	9.18919	grunt
15_206	PAGcd	0.04655	6	0.128662	0.791937	16.2465	11.5216	108.311	10.6375	0.55171	0.88999	61.3148	98.0392	127.389	29.9363	grunt
15_206	PAGcd	0.0491	6	0.115633	0.811383	14.2514	6.05904	102.14	5.93207	0.579853	0.882525	52.198	91.7431	107.527	17.2043	grunt
15_206	PAGcd	0.0487	6	0.0674414	0.816762	8.25717	4.45056	102.823	4.32837	0.715309	0.869138	21.5052	97.561	108.696	11.413	grunt
15_206	PAGcd	0.04955	6	0.104893	0.792136	13.2418	7.69139	101.414	7.58417	0.654989	0.869642	32.7722	88.4956	106.952	20.8556	grunt
15_206	PAGcd	0.04695	6	0.112728	0.786529	14.3323	8.58207	107.02	8.01911	0.642248	0.878068	36.7179	98.5222	120.482	22.2892	grunt
15_206	PAGcd	0.0374	5	0.0273193	0.864308	3.16083	7.76436	107.388	7.23018	0.822124	0.894461	8.79881	97.0874	114.286	17.7143	grunt
15_206	PAGcd	0.03835	5	0.0306393	0.868666	3.52717	5.09374	104.497	4.87456	0.82013	0.898448	9.54948	97.0874	108.696	11.9565	grunt
15_206	PAGcd	0.0382	5	0.0362127	0.835588	4.3338	4.0234	104.829	3.83807	0.774113	0.862766	11.4522	100	108.696	8.69565	grunt
15_206	PAGcd	0.04815	6	0.100867	0.792978	12.72	4.37321	103.993	4.2053	0.625998	0.865986	38.3369	97.561	108.108	10.8108	grunt
15_206	PAGcd	0.0387	5	0.0555577	0.828614	6.70489	3.75947	103.462	3.63368	0.735613	0.867994	17.996	99.5025	106.952	7.48663	grunt
15_206	PAGcd	0.03885	5	0.134438	0.796638	16.8756	7.68068	103.418	7.42686	0.560179	0.881301	57.325	92.1659	109.29	18.5792	grunt
15_206	PAGcd	0.03785	5	0.134835	0.802438	16.8031	3.54479	105.772	3.35134	0.561864	0.874569	55.655	100.503	108.108	7.56757	grunt
15_206	PAGcd	0.0385	5	0.0845902	0.812756	10.4078	3.84822	104.006	3.7	0.661954	0.857526	29.5447	98.5222	106.952	8.55615	grunt
15_206	PAGcd	0.03805	5	0.041218	0.849048	4.85461	4.52806	105.277	4.30108	0.781028	0.889524	13.8914	98.5222	108.108	9.72973	grunt
15_206	PAGcd	0.03635	5	0.0298289	0.822665	3.62589	4.5793	110.189	4.15587	0.780495	0.863517	10.6371	103.627	113.636	9.65909	grunt
15_206	PAGcd	0.0394	5	0.137001	0.787222	17.4031	3.99716	101.642	3.93259	0.544079	0.862361	58.4992	96.6184	105.82	9.52381	grunt
15_206	PAGcd	0.03805	5	0.12343	0.806225	15.3097	3.21114	105.2	3.05241	0.587424	0.874284	48.8336	100.503	107.527	6.98925	grunt
15_206	PAGcd	0.03925	5	0.012862	0.854603	1.50503	4.11777	102.035	4.03564	0.832901	0.866819	4.07227	97.561	106.952	9.62567	grunt
15_206	PAGcd	0.05065	6	0.141924	0.765226	18.5467	5.79204	98.9949	5.85085	0.520567	0.86828	66.7951	90.4977	105.263	16.3158	grunt
15_206	PAGcd	0.049	6	0.179204	0.745231	24.0467	6.8359	102.438	6.67322	0.404939	0.860348	112.464	90.4977	106.952	18.1818	grunt
15_206	PAGcd	0.03945	5	0.0589381	0.82841	7.11461	4.72236	101.561	4.64978	0.729957	0.872292	19.499	95.6938	106.383	11.1702	grunt
15_206	PAGcd	0.03815	5	0.0951004	0.814213	11.68	5.83597	105.096	5.553	0.6453	0.866752	34.3176	98.0392	109.89	12.0879	grunt
15_206	PAGcd	0.0389	5	0.0362561	0.828064	4.37841	5.05507	103.022	4.9068	0.772293	0.863547	11.8158	95.6938	106.383	11.1702	grunt
15_206	PAGcd	0.0509	6	0.174157	0.728674	23.9005	10.4159	99.2136	10.4984	0.42129	0.840172	99.4283	81.6327	108.108	32.4324	grunt
15_206	PAGcd	0.03995	5	0.0786631	0.811592	9.69244	6.76233	100.473	6.7305	0.678661	0.873034	28.6407	91.7431	108.108	17.8378	grunt
15_206	PAGcd	0.0392	5	0.0433624	0.817096	5.30688	4.61945	102.198	4.52009	0.755505	0.859296	13.7379	97.0874	106.383	9.57447	grunt
15_206	PAGcd	0.03925	5	0.194976	0.798635	24.4136	8.37291	102.458	8.17204	0.462902	0.962661	107.962	90.4977	109.29	20.765	grunt
15_206	PAGcd	0.0395	5	0.146089	0.780381	18.7202	3.12499	101.339	3.08371	0.520276	0.863389	65.9482	97.561	104.167	6.77083	grunt
15_206	PAGcd	0.02935	4	0.0346585	0.862015	4.02064	5.42719	102.412	5.29935	0.811633	0.887684	9.37012	96.1538	105.82	10.0529	grunt
15_206	PAGcd	0.04915	6	0.139279	0.76484	18.2102	4.26724	101.875	4.18871	0.507439	0.874001	72.2377	96.1538	105.82	10.0529	grunt
15_206	PAGcd	0.0384	5	0.0673642	0.81356	8.28018	3.58036	104.26	3.43406	0.701079	0.875767	24.9171	99.5025	108.108	8.64865	grunt
15_206	PAGcd	0.0389	5	0.0692789	0.81001	8.55284	4.16859	102.955	4.04893	0.696005	0.86384	24.114	98.0392	106.952	9.09091	grunt
15_206	PAGcd	0.03765	5	0.0453069	0.852524	5.31444	4.17917	106.367	3.92902	0.789151	0.911257	15.4731	101.01	110.497	9.39227	grunt
15_206	PAGcd	0.03865	5	0.0564002	0.846421	6.66338	3.77138	103.599	3.64036	0.752306	0.899057	19.5069	98.0392	106.383	8.51064	grunt
15_206	PAGcd	0.03865	5	0.111123	0.773536	14.3655	5.53026	103.724	5.33169	0.581888	0.847974	45.7281	95.6938	108.108	12.973	grunt
15_206	PAGcd	0.0381	5	0.0479349	0.827765	5.79089	3.1873	105.061	3.03376	0.750787	0.875229	16.5749	100.503	107.527	6.98925	grunt
15_206	PAGcd	0.03825	5	0.0287593	0.853147	3.37097	3.15455	104.646	3.01449	0.818713	0.898417	9.7353	101.01	108.696	7.6087	grunt
15_206	PAGcd	0.03895	5	0.175026	0.760735	23.0075	3.84767	102.801	3.74282	0.448142	0.852861	90.3103	99.5025	108.108	8.64865	grunt
15_206	PAGcd	0.0398	5	0.131006	0.828097	15.8202	3.09568	100.574	3.078	0.608946	0.954044	56.6715	96.6184	104.167	7.8125	grunt
15_206	PAGcd	0.0292	4	0.0618939	0.866642	7.14181	0.305234	102.74	0.297093	0.79942	0.945862	18.3186	102.564	103.093	0.515464	grunt
15_206	PAGcd	0.04035	5	0.157872	0.783438	20.1512	5.0323	99.3313	5.06617	0.507059	0.881244	73.7951	92.1659	103.093	11.8557	grunt
15_206	PAGcd	0.02945	4	0.0290932	0.856138	3.39819	1.30272	101.879	1.2787	0.816852	0.878331	7.52634	100.503	103.093	2.57732	grunt
15_206	PAGcd	0.03945	5	0.177805	0.784281	22.671	5.93599	101.663	5.83888	0.476972	0.930873	95.163	93.4579	107.527	15.0538	grunt
15_206	PAGcd	0.0392	5	0.0900028	0.782184	11.5066	4.61945	102.198	4.52009	0.626207	0.835865	33.4806	97.0874	106.383	9.57447	grunt
15_206	PAGcd	0.0394	5	0.0633963	0.797488	7.9495	5.0765	101.713	4.99102	0.715803	0.84677	18.2965	97.0874	106.383	9.57447	grunt
15_206	PAGcd	0.03705	5	0.0396824	0.817331	4.85512	5.19501	108.152	4.80343	0.751105	0.851076	13.3099	101.523	113.636	11.9318	grunt
15_206	PAGcd	0.03865	5	0.0800261	0.802322	9.97432	6.53942	103.814	6.29917	0.660647	0.854781	29.3855	94.7867	109.89	15.9341	grunt
15_206	PAGcd	0.0379	5	0.0682111	0.839519	8.12503	6.64194	105.859	6.27431	0.734686	0.925269	25.9408	97.561	112.36	15.1685	grunt
15_206	PAGcd	0.0301	4	0.0341694	0.84222	4.05707	4.86964	99.8298	4.87794	0.791615	0.86673	9.48879	94.3396	103.627	9.84456	grunt
15_206	PAGcd	0.03955	5	0.162875	0.79617	20.4573	7.76185	101.611	7.63883	0.512214	0.926472	80.8761	90.4977	106.952	18.1818	grunt
15_206	PAGcd	0.04005	5	0.175044	0.76305	22.94	6.54341	100.217	6.52926	0.450538	0.859328	90.7339	90.4977	104.712	15.7068	grunt
15_206	PAGcd	0.0398	5	0.0243648	0.816479	2.98413	4.01616	100.622	3.99135	0.789427	0.853789	8.15304	96.1538	105.82	10.0529	grunt
15_206	PAGcd	0.03975	5	0.14378	0.740199	19.4246	4.64802	100.794	4.6114	0.488566	0.840663	72.0675	94.3396	105.263	11.5789	grunt
15_206	PAGcd	0.0399	5	0.0497459	0.796222	6.24775	4.01735	100.367	4.00268	0.721363	0.843732	16.9635	98.0392	106.383	8.51064	grunt
15_206	PAGcd	0.0396	5	0.126556	0.764963	16.5441	7.41582	101.446	7.31013	0.540498	0.846878	56.6848	90.4977	106.952	18.1818	grunt
15_206	PAGcd	0.02985	4	0.084614	0.859975	9.83913	5.06606	100.675	5.03211	0.755065	0.958911	26.9971	95.2381	105.263	10.5263	grunt
15_206	PAGcd	0.0374	5	0.199192	0.758987	26.2444	7.14378	107.327	6.65606	0.406141	0.885832	118.109	97.0874	113.636	17.0455	grunt
15_206	PAGcd	0.0387	5	0.129732	0.777452	16.6868	2.45331	103.403	2.37256	0.546902	0.849468	55.3237	100	105.82	5.82011	grunt
15_206	PAGcd	0.03915	5	0.0970855	0.782819	12.402	2.82073	102.229	2.75922	0.633968	0.851565	34.323	99.0099	105.82	6.87831	grunt
15_206	PAGcd	0.04905	6	0.182093	0.682489	26.6807	4.97932	102.134	4.87527	0.435749	0.80967	85.811	95.6938	106.952	11.7647	grunt
15_206	PAGcd	0.0293	4	0.0401867	0.842241	4.77141	4.01196	102.495	3.91428	0.797418	0.882758	10.702	98.0392	105.82	7.93651	grunt
15_206	PAGcd	0.02905	4	0.0332033	0.829335	4.0036	0.613631	103.273	0.594186	0.789015	0.861169	9.14476	102.564	103.627	1.03627	grunt
15_206	PAGcd	0.04055	5	0.0617346	0.809746	7.62395	4.61092	98.8092	4.66649	0.71075	0.857365	20.6281	92.5926	102.564	10.7692	grunt
15_206	PAGcd	0.03	4	0.0539061	0.864787	6.23346	3.66071	100.088	3.65749	0.812859	0.939338	15.5598	97.0874	104.167	7.29167	grunt
15_206	PAGcd	0.02875	4	0.00810281	0.817299	0.991413	0.626482	104.35	0.600364	0.80909	0.828414	2.38836	103.627	104.712	1.04712	grunt
15_206	PAGcd	0.03965	5	0.0534547	0.814496	6.56291	2.35013	100.924	2.32861	0.741463	0.863094	16.4041	98.0392	103.093	5.15464	grunt
15_206	PAGcd	0.0393	5	0.0574041	0.789978	7.26654	4.55193	101.934	4.46556	0.689858	0.828436	20.0879	96.6184	106.952	10.6952	grunt
15_206	PAGcd	0.0389	5	0.151089	0.78185	19.3245	7.28877	103.233	7.0605	0.519336	0.905984	74.4506	93.0233	109.29	17.4863	grunt
15_206	PAGcd	0.0291	4	0.113191	0.85335	13.2643	5.3983	103.286	5.22653	0.705497	0.981248	39.086	97.0874	106.952	10.1604	grunt
15_206	PAGcd	0.0382	5	0.069123	0.801703	8.62201	5.74395	104.959	5.47256	0.684671	0.854403	24.7903	96.6184	109.29	13.1148	grunt
15_206	PAGcd	0.02965	4	0.0797266	0.854603	9.32908	5.7582	101.406	5.67839	0.764911	0.956016	24.984	94.7867	105.263	11.0526	grunt
15_206	PAGcd	0.0394	5	0.155956	0.750391	20.7833	6.47835	101.84	6.36127	0.472997	0.839402	77.4645	93.4579	106.952	14.4385	grunt
15_206	PAGcd	0.0396	5	0.045748	0.805814	5.67724	6.02693	101.279	5.95083	0.746828	0.862847	15.5349	95.2381	107.527	12.9032	grunt
15_206	PAGcd	0.0397	5	0.127343	0.745623	17.0788	6.30958	101.065	6.24311	0.519776	0.828333	59.3635	92.1659	105.82	14.8148	grunt
15_206	PAGcd	0.0298	4	0.0577249	0.85021	6.78949	1.27864	100.682	1.26998	0.764836	0.890645	16.4492	99.5025	102.041	2.55102	grunt
15_206	PAGcd	0.0295	4	0.0725465	0.830959	8.73046	6.22323	101.953	6.10404	0.723938	0.884673	22.2028	95.2381	107.527	12.9032	grunt
15_206	PAGcd	0.04005	5	0.0723651	0.804207	8.99832	3.30686	99.9563	3.30831	0.677228	0.849674	25.4635	97.0874	104.167	7.29167	grunt
15_206	PAGcd	0.0298	4	0.0772667	0.821543	9.40507	5.43948	100.871	5.3925	0.708053	0.87149	23.0825	94.7867	105.263	11.0526	grunt
15_206	PAGcd	0.039	5	0.102222	0.803341	12.7247	4.12405	102.693	4.01591	0.633241	0.901101	42.2998	96.6184	105.82	9.52381	grunt
15_206	PAGcd	0.0397	5	0.0825294	0.78174	10.5571	3.91369	100.87	3.87993	0.667133	0.852342	27.7619	96.6184	104.712	8.37696	grunt
15_206	PAGcd	0.02945	4	0.0318909	0.831109	3.83716	5.77661	102.079	5.65895	0.789098	0.85972	8.94975	98.0392	108.696	10.8696	grunt
15_206	PAGcd	0.0405	5	0.0913153	0.776095	11.766	2.23967	98.8028	2.2668	0.638902	0.841272	31.6746	97.0874	102.041	5.10204	grunt
15_206	PAGcd	0.0392	5	0.0358806	0.81069	4.42594	5.20064	102.239	5.08674	0.74814	0.834348	11.523	97.0874	107.527	10.7527	grunt
15_206	PAGcd	0.04	5	0.172532	0.711579	24.2464	5.58583	100.237	5.5726	0.409702	0.841953	105.504	93.0233	106.383	14.3617	grunt
15_206	PAGcd	0.03975	5	0.114216	0.764516	14.9397	2.95724	100.694	2.93685	0.568438	0.846714	48.9546	97.0874	104.167	7.29167	grunt
15_206	PAGcd	0.0406	5	0.137622	0.751656	18.3091	4.95334	98.702	5.01848	0.509589	0.836974	64.245	94.3396	105.82	12.1693	grunt
15_206	PAGcd	0.0399	5	0.142474	0.749023	19.0213	6.09506	100.538	6.06244	0.507806	0.848951	67.1803	92.1659	105.82	14.8148	grunt
15_206	PAGcd	0.0294	4	0.0592685	0.857348	6.913	2.24301	102.074	2.19744	0.783611	0.928746	18.5213	99.5025	103.627	4.14508	grunt
15_206	PAGcd	0.02935	4	0.0506726	0.82071	6.17424	9.6619	102.853	9.39387	0.747652	0.864678	15.6525	91.7431	109.29	19.1257	grunt
15_206	PAGcd	0.0395	5	0.206685	0.761276	27.1499	4.35951	101.408	4.29899	0.413336	0.965534	133.595	96.1538	105.263	9.47368	grunt
15_206	PAGcd	0.03955	5	0.0942455	0.774377	12.1705	5.30399	101.353	5.23317	0.606558	0.831057	37.0119	93.8967	106.383	13.2979	grunt
15_206	PAGcd	0.03055	4	0.0984094	0.837217	11.7543	5.58094	98.4097	5.67112	0.699803	0.933618	33.4115	93.0233	104.167	11.9792	grunt
15_206	PAGcd	0.0298	4	0.0543486	0.809052	6.71757	2.53976	100.714	2.52175	0.728522	0.842987	15.712	98.0392	103.093	5.15464	grunt
15_206	PAGcd	0.04045	5	0.179597	0.731422	24.5544	6.54625	99.2262	6.5973	0.418445	0.846756	102.358	90.0901	104.712	16.2304	grunt
15_206	PAGcd	0.02955	4	0.0465785	0.835226	5.57676	2.22043	101.556	2.18642	0.78034	0.887221	13.6967	99.0099	103.093	4.12371	grunt
15_206	PAGcd	0.03845	5	0.0790353	0.773646	10.216	4.89074	104.21	4.69314	0.669968	0.846791	26.3928	97.0874	108.108	11.3514	grunt
15_206	PAGcd	0.04025	5	0.090302	0.778123	11.6051	4.62362	99.5395	4.64501	0.671603	0.863165	28.5231	94.7867	104.712	10.4712	grunt
15_206	PAGcd	0.0383	5	0.0473333	0.757503	6.24859	2.46173	104.482	2.35612	0.70599	0.808038	14.4545	101.523	107.527	5.91398	grunt
15_206	PAGcd	0.04025	5	0.150973	0.743092	20.3169	2.89899	99.4409	2.91529	0.491907	0.857371	74.2952	97.0874	103.627	6.73575	grunt
15_206	PAGcd	0.03965	5	0.183585	0.731629	25.0927	5.70844	101.126	5.64489	0.405091	0.828343	104.483	94.3396	107.527	13.9785	grunt
15_206	PAGcd	0.02865	4	0.0177407	0.816837	2.17187	1.96311	104.737	1.87432	0.80521	0.842834	4.67262	102.564	106.383	3.7234	grunt
15_206	PAGcd	0.0292	4	0.030772	0.829089	3.71154	3.44718	102.817	3.35275	0.796736	0.868957	9.0647	99.5025	106.383	6.91489	grunt
15_206	PAGcd	0.02795	4	0.0464031	0.823743	5.6332	1.76934	107.354	1.64814	0.787124	0.89099	13.1956	105.82	109.29	3.27869	grunt
15_206	PAGcd	0.0409	5	0.110256	0.772676	14.2693	3.36595	97.8865	3.43862	0.586936	0.848206	44.5143	94.3396	101.01	7.07071	grunt
15_206	PAGcd	0.0288	4	0.0666626	0.833275	8.00008	1.42608	104.18	1.36887	0.774906	0.924423	19.2949	102.564	105.263	2.63158	grunt
15_206	PAGcd	0.0292	4	0.0129016	0.818875	1.57553	4.69855	102.88	4.567	0.807866	0.83744	3.66073	99.0099	108.108	9.18919	grunt
15_206	PAGcd	0.0395	5	0.016199	0.759663	2.13239	5.82994	101.53	5.74209	0.739728	0.782907	5.83721	93.0233	105.82	13.7566	grunt
15_206	PAGcd	0.0396	5	0.10797	0.764318	14.1263	5.0334	101.199	4.97374	0.591364	0.864964	46.2658	95.2381	106.383	11.7021	grunt
15_206	PAGcd	0.03955	5	0.119513	0.762694	15.6698	7.20892	101.531	7.10021	0.555303	0.846828	52.4985	92.1659	109.29	18.5792	grunt
15_206	PAGcd	0.04115	5	0.0885828	0.778274	11.382	5.32922	97.4224	5.47022	0.628605	0.843527	34.1903	92.1659	103.627	12.4352	grunt
15_206	PAGcd	0.0282	4	0.0105789	0.786086	1.34577	0.974979	106.389	0.916429	0.770862	0.793792	2.97465	105.263	106.952	1.60428	grunt
15_206	PAGcd	0.0395	5	0.124741	0.727713	17.1415	2.96762	101.332	2.9286	0.515333	0.822946	59.6921	97.0874	103.627	6.73575	grunt
15_206	PAGcd	0.0389	5	0.0483775	0.765589	6.319	6.42215	103.134	6.22697	0.708874	0.809678	14.2202	94.7867	109.89	15.9341	grunt
15_206	PAGcd	0.02845	4	0.0466714	0.837094	5.57541	2.23654	105.48	2.12034	0.800117	0.901435	12.6629	103.093	107.527	4.30108	grunt
15_206	PAGcd	0.03905	5	0.112012	0.788635	14.2033	5.38174	102.654	5.24258	0.597901	0.88285	47.6581	94.7867	106.952	12.8342	grunt
15_206	PAGcd	0.02985	4	0.107592	0.833151	12.9138	3.43278	100.582	3.41291	0.683857	0.937967	37.1584	96.6184	102.564	6.15385	grunt
15_206	PAGcd	0.02925	4	0.0276966	0.807683	3.42915	1.38268	102.577	1.34794	0.769304	0.834115	8.42459	101.01	103.627	2.59067	grunt
15_206	PAGcd	0.0294	4	0.0692822	0.806071	8.59505	2.24301	102.074	2.19744	0.720151	0.88408	22.7631	99.5025	103.627	4.14508	grunt
15_206	PAGcd	0.02935	4	0.0537833	0.792251	6.78866	2.19591	102.246	2.14768	0.717805	0.837693	16.702	100.503	104.712	4.18848	grunt
15_206	PAGcd	0.03925	5	0.171278	0.712278	24.0465	4.70742	102.073	4.61184	0.406716	0.802503	97.3128	96.6184	108.108	11.8919	grunt
15_206	PAGcd	0.02985	4	0.052119	0.826241	6.30797	3.84756	100.6	3.82462	0.751141	0.871251	15.9904	97.0874	104.712	7.8534	grunt
15_206	PAGcd	0.04095	5	0.173652	0.697142	24.9091	6.46214	98.0154	6.59298	0.467202	0.827584	77.1364	88.8889	103.093	15.9794	grunt
15_206	PAGcd	0.0396	5	0.0643605	0.744562	8.64408	5.94601	101.286	5.87053	0.633335	0.799123	26.177	92.5926	105.82	14.2857	grunt
15_206	PAGcd	0.0401	5	0.064291	0.782114	8.22016	2.28599	99.7904	2.29079	0.69149	0.844167	22.0794	96.6184	102.041	5.61224	grunt
15_206	PAGcd	0.03965	5	0.126866	0.75508	16.8017	2.71441	100.937	2.68921	0.560707	0.847391	51.129	98.0392	104.167	6.25	grunt
15_206	PAGcd	0.01975	3	0.0556588	0.894654	6.22126	1.81309	101.282	1.79014	0.842468	0.953234	13.1477	100	102.564	2.5641	grunt
15_206	PAGcd	0.0403	5	0.0571	0.73785	7.73871	7.11389	99.6477	7.13904	0.657936	0.812749	23.5301	90.4977	105.82	16.9312	grunt
15_206	PAGcd	0.02905	4	0.0389161	0.809797	4.80566	2.24173	103.302	2.17007	0.773837	0.864895	11.7671	101.523	105.82	4.2328	grunt
15_206	PAGcd	0.03015	4	0.0499223	0.793956	6.2878	4.76964	99.6533	4.78623	0.719268	0.82208	14.2939	95.2381	104.712	9.94764	grunt
15_206	PAGcd	0.03015	4	0.0800304	0.796225	10.0512	1.79781	99.524	1.80641	0.687011	0.874219	27.2496	98.0392	101.523	3.5533	grunt
15_206	PAGcd	0.0391	5	0.119812	0.719582	16.6503	4.88089	102.476	4.76294	0.513321	0.808017	57.4096	97.561	106.952	9.62567	grunt
15_206	PAGcd	0.02995	4	0.0832814	0.754672	11.0354	4.82643	100.326	4.81075	0.629918	0.802329	27.3704	94.7867	103.627	9.32642	grunt
15_206	PAGcd	0.0411	5	0.0968898	0.729057	13.2897	5.81601	97.5841	5.96	0.625523	0.826959	32.2028	90.4977	104.712	15.7068	grunt
15_206	PAGcd	0.029	4	0.0643935	0.820032	7.85256	4.46006	103.579	4.30594	0.758933	0.90871	19.7352	98.5222	106.952	8.55615	grunt
15_206	PAGcd	0.04035	5	0.127682	0.752099	16.9767	3.28564	99.2132	3.3117	0.527544	0.838491	58.9423	95.6938	103.627	8.29016	grunt
15_206	PAGcd	0.0298	4	0.019119	0.810894	2.35777	1.27864	100.682	1.26998	0.787634	0.833588	5.83439	99.5025	102.041	2.55102	grunt
15_206	PAGcd	0.02935	4	0.0399144	0.776971	5.13718	2.61438	102.259	2.55664	0.733	0.827826	12.9367	100.503	105.263	4.73684	grunt
15_206	PAGcd	0.0304	4	0.0154732	0.765926	2.0202	2.27758	98.7196	2.30712	0.745159	0.782613	5.02634	96.1538	100.503	4.52261	grunt
15_206	PAGcd	0.0391	5	0.135508	0.676277	20.0374	6.74625	102.657	6.57164	0.440974	0.775466	75.8529	92.5926	106.952	15.508	grunt
15_206	PAGcd	0.0296	4	0.0119575	0.791797	1.51017	2.08694	101.38	2.05853	0.777918	0.806445	3.66712	99.5025	103.627	4.14508	grunt
15_206	PAGcd	0.02965	4	0.0632283	0.808768	7.81786	4.08347	101.293	4.03136	0.749852	0.88924	18.5888	96.6184	104.167	7.8125	grunt
15_206	PAGcd	0.0306	4	0.142166	0.730469	19.4623	5.30441	98.2298	5.4	0.521421	0.825068	58.2346	93.0233	103.627	11.399	grunt
15_206	PAGcd	0.02985	4	0.147253	0.786893	18.7132	3.02228	100.564	3.00532	0.581182	0.927563	59.5993	97.0874	102.564	5.64103	grunt
15_206	PAGcd	0.04095	5	0.137068	0.67302	20.3661	5.31393	97.9038	5.4277	0.468985	0.828927	76.7493	90.4977	103.093	13.9175	grunt
15_206	PAGcd	0.02885	4	0.0575834	0.790686	7.28272	0.31161	103.987	0.299663	0.728004	0.861914	18.3942	103.627	104.167	0.520833	grunt
15_206	PAGcd	0.0405	5	0.157939	0.757137	20.86	5.31064	98.9798	5.36538	0.476749	0.851705	78.6487	92.5926	105.263	13.6842	grunt
15_206	PAGcd	0.0294	4	0.106709	0.760857	14.0249	4.20817	102.158	4.11928	0.620312	0.879845	41.8391	97.561	105.82	8.46561	grunt
15_206	PAGcd	0.0409	5	0.129154	0.686539	18.8123	9.13296	98.4912	9.27286	0.461362	0.788516	70.9104	85.1064	105.263	23.6842	grunt
15_206	PAGcd	0.0302	4	0.119794	0.782064	15.3177	1.88737	99.3614	1.8995	0.60612	0.859983	41.8833	98.0392	101.523	3.5533	grunt
15_206	PAGcd	0.0286	4	0.123768	0.707465	17.4946	4.39866	105.018	4.18847	0.523141	0.788945	50.8091	100.503	109.29	8.74317	grunt
15_206	PAGcd	0.04035	5	0.0881977	0.708302	12.452	6.61487	99.464	6.65051	0.55893	0.770953	37.9336	91.3242	107.527	17.7419	grunt
15_206	PAGcd	0.02965	4	0.0944752	0.784788	12.0383	2.87956	101.236	2.84442	0.64887	0.867797	33.7396	98.0392	103.627	5.69948	grunt
15_206	PAGcd	0.02915	4	0.0719021	0.812361	8.851	3.55211	102.999	3.44869	0.76469	0.917569	19.9923	99.0099	105.82	6.87831	grunt
15_206	PAGcd	0.0296	4	0.160344	0.679769	23.588	5.49884	101.556	5.41459	0.443088	0.798548	80.2235	95.2381	105.263	10.5263	grunt
15_206	PAGcd	0.03095	4	0.179915	0.766591	23.4695	2.84666	96.9867	2.93511	0.508183	0.923983	81.8209	93.8967	99.5025	5.97015	grunt
15_206	PAGcd	0.02965	4	0.033722	0.804251	4.19297	4.54631	101.32	4.4871	0.770214	0.833639	8.23469	96.1538	104.712	8.90052	grunt
15_206	PAGcd	0.04145	5	0.155967	0.71776	21.7297	4.52757	96.6603	4.684	0.457818	0.834641	82.3085	92.5926	101.523	9.64467	grunt
15_206	PAGcd	0.03115	4	0.0708267	0.727478	9.73593	10.8733	97.1343	11.194	0.662923	0.826531	24.6797	85.8369	107.527	25.2688	grunt
15_206	PAGcd	0.0198	3	0.0946922	0.712846	13.2837	0.721482	101.013	0.714249	0.621005	0.810152	30.4583	100.503	101.523	1.01523	grunt
15_206	PAGcd	0.02945	4	0.130794	0.777676	16.8186	3.37158	101.942	3.30735	0.594691	0.900432	51.4117	98.5222	105.263	6.84211	grunt
15_206	PAGcd	0.03075	4	0.0712857	0.697119	10.2258	9.25798	98.1524	9.43224	0.615168	0.788673	28.2044	88.4956	106.952	20.8556	grunt
15_206	PAGcd	0.0293	4	0.0684577	0.783976	8.73212	3.40619	102.465	3.32426	0.694585	0.859724	23.7753	99.0099	105.82	6.87831	grunt
15_206	PAGcd	0.04065	5	0.0593888	0.663671	8.94854	6.11227	98.6974	6.19294	0.594575	0.735368	23.6796	90.0901	104.167	15.625	grunt
15_206	PAGcd	0.03095	4	0.167769	0.699648	23.979	4.35551	97.0635	4.48728	0.464687	0.849022	82.7084	92.1659	100.503	9.04523	grunt
15_206	PAGcd	0.02945	4	0.143082	0.68266	20.9595	3.66812	101.955	3.59778	0.487885	0.832573	70.6493	98.5222	105.82	7.40741	grunt
15_206	PAGcd	0.0297	4	0.115538	0.759472	15.2129	2.25142	101.043	2.22818	0.624524	0.904946	44.9017	99.5025	103.627	4.14508	grunt
15_206	PAGcd	0.03165	4	0.0660042	0.766438	8.61181	4.54656	94.936	4.78908	0.715221	0.862911	20.6495	89.6861	97.561	8.78049	grunt
15_206	PAGcd	0.0309	4	0.0817406	0.792822	10.3101	3.67643	97.1818	3.78305	0.671492	0.841766	25.3576	93.0233	100	7.5	grunt
15_206	PAGcd	0.0311	4	0.201096	0.706645	28.4579	4.31396	96.5941	4.46607	0.407171	0.834938	105.058	91.7431	100	9	grunt
15_206	PAGcd	0.03135	4	0.112492	0.725788	15.4993	5.47716	95.9084	5.71082	0.568421	0.8138	43.1687	89.6861	100	11.5	grunt
15_206	PAGcd	0.0297	4	0.0668821	0.678049	9.8639	0.510167	101.012	0.505057	0.610118	0.75071	23.0435	100.503	101.523	1.01523	grunt
15_206	PAGcd	0.02015	3	0.0508834	0.771557	6.5949	0.348311	99.2562	0.350921	0.712802	0.801096	12.387	99.0099	99.5025	0.497512	grunt
15_206	PAGcd	0.0304	4	0.0880144	0.733568	11.9981	1.71481	98.704	1.73733	0.614834	0.827517	34.5921	97.0874	100.503	3.51759	grunt
15_206	PAGcd	0.01985	3	0.107637	0.688108	15.6425	1.07681	100.761	1.06868	0.584549	0.799406	36.7559	100	101.523	1.52284	grunt
15_206	PAGcd	0.0207	3	0.0625373	0.767437	8.14886	3.30239	96.6748	3.41597	0.70292	0.827786	17.7639	94.3396	99.0099	4.9505	grunt
15_212	PAGcd	0.0531	6	0.0754254	0.869138	8.67819	8.49334	94.7565	8.96333	0.753143	0.933758	23.9815	84.7458	106.952	26.2032	grunt
15_212	PAGcd	0.0445	5	0.0382035	0.858744	4.44876	3.51615	89.9947	3.90706	0.791044	0.883862	11.7336	84.7458	92.1659	8.75576	grunt
15_212	PAGcd	0.0773	8	0.147004	0.815496	18.0263	5.61777	90.8809	6.18147	0.534115	0.92914	73.9588	79.3651	95.2381	20	grunt
15_212	PAGcd	0.06495	7	0.0909902	0.858709	10.5962	5.15209	92.623	5.56243	0.691734	0.970916	40.3598	85.1064	97.561	14.6341	grunt
15_212	PAGcd	0.0637	7	0.0780568	0.88493	8.82068	5.08969	94.4219	5.39037	0.745153	0.973445	30.637	86.5801	102.041	17.8571	grunt
15_212	PAGcd	0.07485	8	0.183948	0.853731	21.5464	6.6791	93.9186	7.11159	0.409815	0.957199	133.569	84.3882	105.82	25.3968	grunt
15_212	PAGcd	0.0763	8	0.0535967	0.904427	5.92604	5.66756	92.0474	6.15721	0.829956	0.96198	15.9073	83.3333	99.0099	18.8119	grunt
15_212	PAGcd	0.06565	7	0.038804	0.908396	4.27171	5.03559	91.6286	5.49566	0.844455	0.939871	11.2991	84.3882	97.0874	15.0485	grunt
15_212	PAGcd	0.0653	7	0.0420487	0.921974	4.56072	4.09679	92.0355	4.45131	0.858588	0.978259	13.9381	86.5801	97.561	12.6829	grunt
15_212	PAGcd	0.0752	8	0.0750812	0.892309	8.41426	6.06659	93.4381	6.49263	0.750964	0.96587	28.6174	82.6446	100	21	grunt
15_212	PAGcd	0.07665	8	0.0894484	0.891039	10.0387	5.64058	91.6549	6.15415	0.718037	0.969724	35.0522	79.3651	95.6938	20.5742	grunt
15_212	PAGcd	0.06445	7	0.0489151	0.927671	5.27289	4.11927	93.2484	4.41752	0.843385	0.982846	16.5358	87.3362	98.0392	12.2549	grunt
15_212	PAGcd	0.0881	9	0.0993328	0.880834	11.2771	5.36864	91.0985	5.89323	0.707617	0.964743	36.3369	80.6452	97.0874	20.3883	grunt
15_212	PAGcd	0.08725	9	0.0707679	0.901044	7.85399	5.54374	91.988	6.02659	0.784441	0.972139	23.9276	82.6446	99.5025	20.398	grunt
15_212	PAGcd	0.0768	8	0.0601668	0.913389	6.58721	4.43878	91.3443	4.85939	0.796069	0.969806	21.8243	81.9672	95.6938	16.7464	grunt
15_212	PAGcd	0.0884	9	0.0870471	0.903299	9.63658	4.6499	90.7168	5.12573	0.711755	0.975305	37.0283	81.3008	95.2381	17.1429	grunt
15_212	PAGcd	0.08625	9	0.0466404	0.927069	5.03095	5.12924	93.0041	5.51507	0.828075	0.976065	17.8716	84.7458	99.5025	17.4129	grunt
15_212	PAGcd	0.06525	7	0.0298803	0.933743	3.20006	4.79938	92.1697	5.20711	0.894154	0.984264	10.0778	84.0336	97.561	16.0976	grunt
15_212	PAGcd	0.0892	9	0.159493	0.87338	18.2616	6.57511	90.1338	7.29483	0.466669	0.993107	112.808	77.2201	98.0392	26.9608	grunt
15_212	PAGcd	0.0753	8	0.0429861	0.929956	4.62238	3.3032	93.0615	3.54949	0.878089	0.987363	12.4446	88.1057	98.5222	11.8227	grunt
15_212	PAGcd	0.0858	9	0.0458027	0.929416	4.92812	3.96726	93.3875	4.24817	0.836182	0.977106	16.8533	87.3362	99.0099	13.3663	grunt
15_212	PAGcd	0.0885	9	0.0667587	0.903372	7.38994	5.08758	90.6584	5.61181	0.775519	0.983749	26.8503	81.3008	95.2381	17.1429	grunt
15_212	PAGcd	0.08715	9	0.0677352	0.915127	7.40173	6.28844	92.1984	6.82056	0.803954	0.988915	23.0064	79.3651	99.5025	25.3731	grunt
15_212	PAGcd	0.07595	8	0.0536191	0.910712	5.8876	6.31599	92.5465	6.82467	0.836702	0.98046	17.1815	81.9672	99.5025	21.393	grunt
15_212	PAGcd	0.0861	9	0.0485992	0.923718	5.26126	4.47928	93.1106	4.81071	0.829538	0.9671	16.583	84.7458	98.0392	15.6863	grunt
15_212	PAGcd	0.08675	9	0.0400962	0.932031	4.30202	4.69335	92.4269	5.07791	0.864583	0.980089	13.3598	85.8369	98.5222	14.7783	grunt
15_212	PAGcd	0.0975	10	0.113563	0.885678	12.8221	6.30619	92.6814	6.80416	0.582743	0.961746	65.0377	84.3882	104.167	23.4375	grunt
15_212	PAGcd	0.07425	8	0.0385463	0.940744	4.09743	3.61913	94.3959	3.83399	0.869864	0.973263	11.8868	89.2857	98.5222	10.3448	grunt
15_212	PAGcd	0.1001	10	0.0596628	0.910695	6.55134	4.59199	90.12	5.09542	0.808204	0.971349	20.1861	81.9672	96.6184	17.8744	grunt
15_212	PAGcd	0.0857	9	0.0428644	0.936543	4.57687	4.41938	93.529	4.72515	0.85708	0.998732	16.5273	88.1057	100	13.5	grunt
15_212	PAGcd	0.09795	10	0.115588	0.892848	12.946	7.02567	92.4028	7.60331	0.607828	0.989194	62.7425	76.9231	101.01	31.3131	grunt
15_212	PAGcd	0.08665	9	0.0551148	0.914233	6.02853	6.30694	92.6942	6.80403	0.833746	0.985244	18.1707	84.3882	103.093	22.1649	grunt
15_212	PAGcd	0.0867	9	0.0465878	0.915177	5.09058	4.72145	92.4796	5.1054	0.829293	0.969546	16.9123	87.3362	99.5025	13.9303	grunt
15_212	PAGcd	0.08725	9	0.0493817	0.936023	5.27569	3.92503	91.839	4.27381	0.838417	0.991284	18.2328	85.8369	96.6184	12.5604	grunt
15_212	PAGcd	0.0766	8	0.0508253	0.91496	5.55492	5.74622	91.7069	6.26585	0.850522	0.997449	17.2749	81.3008	98.0392	20.5882	grunt
15_212	PAGcd	0.08645	9	0.0432145	0.93009	4.64627	4.13368	92.703	4.45906	0.847235	0.990705	16.934	85.8369	98.0392	14.2157	grunt
15_212	PAGcd	0.09885	10	0.0782937	0.906431	8.63758	5.59815	91.3702	6.12688	0.746515	0.979293	31.182	79.6813	98.0392	23.0392	grunt
15_212	PAGcd	0.08615	9	0.0642037	0.916575	7.00474	3.68621	92.989	3.96413	0.799816	0.984901	23.1409	87.3362	98.0392	12.2549	grunt
15_212	PAGcd	0.09715	10	0.061228	0.918819	6.66378	4.96731	92.8779	5.34822	0.790938	0.995791	25.9	84.7458	99.5025	17.4129	grunt
15_212	PAGcd	0.0971	10	0.0505996	0.924549	5.47289	5.19014	92.9455	5.58407	0.835641	0.980775	17.368	84.3882	101.01	19.697	grunt
15_212	PAGcd	0.09825	10	0.0542089	0.92442	5.86409	5.69769	91.9243	6.19824	0.846896	0.993612	17.324	82.3045	99.0099	20.297	grunt
15_212	PAGcd	0.0864	9	0.0691025	0.908176	7.60894	3.74787	92.7256	4.04189	0.773437	0.976729	26.2842	86.9565	99.0099	13.8614	grunt
15_212	PAGcd	0.09805	10	0.0708758	0.920381	7.7007	5.40129	92.0835	5.86565	0.802091	0.990498	23.4895	80.9717	99.5025	22.8856	grunt
15_212	PAGcd	0.0977	10	0.0496207	0.927469	5.35012	4.39746	92.3039	4.76411	0.834678	0.98051	17.4717	86.5801	98.0392	13.2353	grunt
15_212	PAGcd	0.08595	9	0.0664577	0.911893	7.28789	3.83615	93.2141	4.11542	0.783962	0.989286	26.1906	87.7193	99.5025	13.4328	grunt
15_212	PAGcd	0.09745	10	0.0672201	0.91536	7.34357	4.66069	92.5651	5.03504	0.759569	0.973217	28.1276	85.1064	98.5222	15.7635	grunt
15_212	PAGcd	0.09875	10	0.117124	0.885817	13.2222	5.50834	91.4463	6.02357	0.588203	0.990312	68.3623	80.6452	98.0392	21.5686	grunt
15_212	PAGcd	0.08765	9	0.0842102	0.891768	9.44306	6.16593	91.6504	6.72767	0.757401	1	32.0305	80.6452	98.5222	22.1675	grunt
15_212	PAGcd	0.0974	10	0.0808614	0.913184	8.85488	4.6865	92.6194	5.05996	0.717759	0.983676	37.0482	83.3333	98.5222	18.2266	grunt
15_212	PAGcd	0.0859	9	0.0377497	0.926257	4.07551	4.96944	93.3562	5.3231	0.868072	0.968387	11.556	88.1057	102.564	16.4103	grunt
15_212	PAGcd	0.0865	9	0.0663107	0.914025	7.2548	5.56403	92.7869	5.99656	0.814637	0.979235	20.205	82.6446	100	21	grunt
15_212	PAGcd	0.08595	9	0.0763637	0.916113	8.33562	4.57387	93.2714	4.90383	0.745198	0.990142	32.8697	86.9565	100.503	15.5779	grunt
15_212	PAGcd	0.0965	10	0.066335	0.922024	7.1945	4.66937	93.4643	4.99588	0.779099	0.983534	26.2399	87.7193	101.523	15.736	grunt
15_212	PAGcd	0.0866	9	0.0862075	0.904765	9.52817	4.748	92.5984	5.12752	0.733347	0.983444	34.1035	83.682	98.5222	17.734	grunt
15_212	PAGcd	0.0865	9	0.059516	0.923959	6.44141	3.69796	92.6194	3.99264	0.823388	0.982919	19.3749	85.1064	97.0874	14.0777	grunt
15_212	PAGcd	0.0987	10	0.0648586	0.908178	7.14162	4.77664	91.4082	5.22561	0.799392	0.98063	22.672	84.3882	98.0392	16.1765	grunt
15_212	PAGcd	0.09725	10	0.0665735	0.915498	7.27183	3.6497	92.6713	3.93833	0.773301	0.97702	26.344	87.3362	98.5222	12.8079	grunt
15_212	PAGcd	0.1091	11	0.100292	0.879158	11.4077	4.73205	91.8767	5.15043	0.66098	0.991866	50.06	84.7458	99.5025	17.4129	grunt
15_212	PAGcd	0.09935	10	0.0775328	0.89613	8.65196	5.24083	90.8799	5.76676	0.774622	0.969858	25.2041	78.7402	96.6184	22.7053	grunt
15_212	PAGcd	0.08565	9	0.0603872	0.914009	6.60685	4.85136	93.6232	5.18179	0.81506	0.972146	19.273	86.2069	101.523	17.7665	grunt
15_212	PAGcd	0.08525	9	0.0890074	0.909448	9.78697	4.37149	94.0132	4.64987	0.711543	0.977554	37.3851	89.6861	102.564	14.359	grunt
15_212	PAGcd	0.0992	10	0.0885259	0.88219	10.0348	5.09202	90.9882	5.59635	0.680592	0.959582	40.9923	80.6452	99.0099	22.7723	grunt
15_212	PAGcd	0.0978	10	0.100214	0.893786	11.2123	4.72043	92.2463	5.11721	0.671558	0.989728	47.3779	82.6446	98.5222	19.2118	grunt
15_212	PAGcd	0.0978	10	0.0720664	0.900359	8.00418	3.59013	92.151	3.89592	0.73521	0.957352	30.2149	85.4701	97.0874	13.5922	grunt
15_212	PAGcd	0.1095	11	0.157563	0.873231	18.0436	4.82403	91.5572	5.26887	0.457242	0.982735	114.927	81.9672	100	22	grunt
15_212	PAGcd	0.0858	9	0.0747903	0.907863	8.23806	4.45251	93.4262	4.76581	0.778175	0.981412	26.1172	86.5801	99.5025	14.9254	grunt
15_212	PAGcd	0.0976	10	0.086163	0.909371	9.47501	5.0901	92.465	5.50489	0.726585	0.981404	35.0708	82.9876	101.01	21.7172	grunt
15_212	PAGcd	0.10915	11	0.0733856	0.890703	8.23906	4.06123	91.7779	4.42506	0.756181	0.974482	28.869	85.4701	98.0392	14.7059	grunt
15_212	PAGcd	0.09805	10	0.0844944	0.884045	9.5577	4.65508	92.0013	5.0598	0.748744	0.969838	29.5286	83.682	98.5222	17.734	grunt
15_212	PAGcd	0.08705	9	0.0927251	0.883037	10.5007	4.27738	92.0736	4.64562	0.713862	0.980254	37.3171	86.5801	98.0392	13.2353	grunt
15_212	PAGcd	0.0975	10	0.0837098	0.897747	9.32443	3.42642	92.4212	3.7074	0.745728	0.984274	31.9882	86.5801	97.561	12.6829	grunt
15_212	PAGcd	0.0863	9	0.0898458	0.89214	10.0708	3.6778	92.8266	3.96202	0.731514	0.990437	35.3955	87.3362	98.0392	12.2549	grunt
15_212	PAGcd	0.10865	11	0.0853338	0.892836	9.55761	4.12169	92.2019	4.47029	0.711909	0.982501	38.0092	86.5801	99.5025	14.9254	grunt
15_212	PAGcd	0.0759	8	0.0971633	0.877572	11.0718	3.21689	92.3238	3.48436	0.708353	0.972087	37.2321	87.3362	96.1538	10.0962	grunt
15_212	PAGcd	0.08725	9	0.0877482	0.882188	9.94666	6.07235	92.0574	6.59627	0.710673	0.966733	36.0306	80.3213	100	24.5	grunt
15_212	PAGcd	0.09665	10	0.100206	0.897834	11.1609	2.70645	93.1887	2.90427	0.698137	0.986599	41.3188	89.6861	97.561	8.78049	grunt
15_212	PAGcd	0.10915	11	0.094125	0.880445	10.6906	4.53041	91.8146	4.9343	0.719289	0.975932	35.6801	84.0336	101.01	20.202	grunt
15_212	PAGcd	0.0863	9	0.0991816	0.885382	11.2021	3.8448	92.8369	4.14145	0.667157	0.971689	45.6463	87.7193	99.5025	13.4328	grunt
15_212	PAGcd	0.0853	9	0.0807899	0.907982	8.89774	4.07956	93.9402	4.34272	0.749505	0.995139	32.7729	88.4956	99.5025	12.4378	grunt
15_212	PAGcd	0.0869	9	0.0816157	0.89336	9.13581	4.83539	92.2896	5.23937	0.717915	0.971921	35.3811	82.9876	98.5222	18.7192	grunt
15_212	PAGcd	0.08695	9	0.0908065	0.884018	10.272	5.40189	92.2968	5.85274	0.70451	0.976544	38.6133	81.6327	98.5222	20.6897	grunt
15_212	PAGcd	0.0758	8	0.116176	0.868866	13.371	4.25486	92.5152	4.59909	0.660692	0.990925	49.9829	86.9565	98.0392	12.7451	grunt
15_212	PAGcd	0.08625	9	0.105019	0.875486	11.9956	4.12967	92.9157	4.44453	0.656758	0.965404	46.9954	87.3362	98.5222	12.8079	grunt
15_212	PAGcd	0.08605	9	0.0804785	0.900884	8.93328	4.19875	93.1384	4.50808	0.73747	0.978208	32.6437	85.4701	98.5222	15.2709	grunt
15_212	PAGcd	0.08715	9	0.105321	0.866397	12.1562	3.63599	91.9247	3.9554	0.67736	0.964064	42.3268	85.4701	96.1538	12.5	grunt
15_212	PAGcd	0.0878	9	0.122219	0.848866	14.3979	5.40881	91.4158	5.91671	0.650223	0.969194	49.0557	80	97.0874	21.3592	grunt
15_212	PAGcd	0.0862	9	0.10952	0.881652	12.4222	4.06578	92.9661	4.3734	0.666164	0.99904	49.9691	85.4701	98.5222	15.2709	grunt
15_212	PAGcd	0.09685	10	0.101095	0.879767	11.4911	4.89473	93.1623	5.25398	0.684568	0.983828	43.7152	83.3333	100.503	20.603	grunt
15_212	PAGcd	0.08745	9	0.103586	0.874945	11.8392	5.16924	91.7514	5.63396	0.664874	0.978204	47.1262	80.9717	97.0874	19.9029	grunt
15_212	PAGcd	0.09845	10	0.127377	0.859234	14.8244	3.83012	91.5615	4.18311	0.583802	0.963759	65.0834	84.7458	96.6184	14.0097	grunt
15_212	PAGcd	0.08665	9	0.107767	0.869603	12.3927	4.55305	92.5199	4.92116	0.63871	0.969573	51.8018	86.2069	99.0099	14.8515	grunt
15_212	PAGcd	0.08575	9	0.109629	0.876985	12.5007	4.84532	93.5132	5.18143	0.669517	0.969073	44.742	86.5801	100	15.5	grunt
15_212	PAGcd	0.0879	9	0.118265	0.851605	13.8873	6.32521	91.4193	6.91891	0.649072	0.988398	52.2786	79.0514	99.0099	25.2475	grunt
15_212	PAGcd	0.08615	9	0.107754	0.873738	12.3325	4.63056	93.0631	4.97572	0.655867	0.961443	46.5912	85.4701	100	17	grunt
15_212	PAGcd	0.0976	10	0.109758	0.864733	12.6927	3.47504	92.3271	3.76384	0.640546	0.959832	49.846	88.4956	97.561	10.2439	grunt
15_212	PAGcd	0.0866	9	0.11013	0.852927	12.912	4.58174	92.5762	4.94916	0.621483	0.968666	55.8635	85.8369	99.5025	15.9204	grunt
15_212	PAGcd	0.0871	9	0.125727	0.834243	15.0708	5.84067	92.1841	6.33588	0.607483	0.958838	57.8379	81.3008	100.503	23.6181	grunt
15_212	PAGcd	0.0875	9	0.17636	0.797751	22.1072	5.86998	91.7708	6.39634	0.491538	0.966316	96.5904	80.6452	99.5025	23.3831	grunt
15_212	PAGcd	0.08735	9	0.117949	0.863127	13.6653	6.76012	92.0423	7.34458	0.619023	0.966843	56.1884	79.0514	101.523	28.4264	grunt
[truncated: 529 more rows]

## Sheet: Figure 4b,h-j
Data for Figure 4b, h-j GLU growl PAG experiments
Animal.id	Brain.area	duration	# of pulses	STD_AMP	AVG_AMP	CV_AMP	STD_PRR	AVG_PRR	CV_PRR	MIN.amp	Max.amp	change.AMP	MIN.PRR	Max.PRR	change.PRR	Label
15_185	PAGcs	1.8226	80	0.146492	0.776905	18.8559	31.9779	64.5116	49.5692	0.444286	1	125.08	10.0806	108.108	972.432	growl
15_252	PAGcs	0.08195	5	0.182835	0.742271	24.6319	33.591	70.8215	47.4305	0.417514	0.839359	101.037	21.0526	91.3242	333.79	growl
15_252	PAGcs	0.1123	7	0.16014	0.786613	20.3582	29.3437	77.4291	37.8976	0.427577	0.883342	106.592	17.762	91.3242	414.155	growl
15_252	PAGcs	0.1026	8	0.07955	0.801417	9.92623	23.192	80.1682	28.9292	0.629287	0.869814	38.2221	28.777	92.1659	220.276	growl
15_252	PAGcs	0.10465	7	0.155412	0.771411	20.1465	28.4555	78.3198	36.3325	0.42133	0.859705	104.046	20.4082	92.1659	351.613	growl
15_252	PAGcs	0.10745	7	0.127889	0.778656	16.4244	28.3231	76.804	36.8772	0.49252	0.864401	75.5057	19.7629	91.3242	362.101	growl
15_218	PAGcd	0.3187	23	0.096589	0.854198	11.3076	17.1038	86.234	19.8342	0.523229	0.959506	83.3816	11.8624	98.5222	730.542	growl
15_218	PAGcd	0.38575	37	0.0808	0.877167	9.21147	2.93417	93.4217	3.14078	0.437293	0.954211	118.209	81.9672	96.1539	17.3077	growl
15_218	PAGcd	0.1644	13	0.130059	0.841635	15.4531	19.6472	83.8695	23.4259	0.437575	0.945876	116.163	24.7219	94.7867	283.412	growl
15_218	PAGcd	0.63245	51	0.077431	0.867819	8.92247	14.0908	85.7185	16.4385	0.488356	0.961916	96.9704	16.9923	96.6184	468.599	growl
15_218	PAGcd	0.8077	67	0.054546	0.898268	6.0724	12.7626	89.0611	14.3302	0.566155	0.974366	72.1022	14.782	96.1539	550.481	growl
15_218	PAGcd	0.42525	35	0.082924	0.900331	9.21034	12.8827	87.2284	14.769	0.47484	0.977652	105.891	18.2315	93.8967	415.024	growl
15_218	PAGcd	0.71225	449	0.106027	0.878659	12.067	9.29456	87.9768	10.5648	0.407455	0.97842	140.129	35.524	103.627	191.71	growl
15_218	PAGcd	0.252	24	0.024663	0.914699	2.69631	2.70567	91.3466	2.96198	0.842572	0.953063	13.1135	86.9565	96.1539	10.5769	growl
15_218	PAGcd	0.5868	53	0.034742	0.899557	3.86208	4.88497	88.9205	5.49364	0.761296	0.952059	25.0576	70.1754	95.6938	36.3636	growl
15_218	PAGcd	0.39475	27	0.128895	0.862051	14.9521	19.2881	82.5486	23.3658	0.422319	0.952538	125.549	11.9474	95.2381	697.143	growl
15_218	PAGcd	0.3854	32	0.106853	0.868559	12.3024	14.6723	85.7393	17.1127	0.42914	1	133.024	27.8164	96.6184	247.343	growl
15_218	PAGcd	0.14215	14	0.129415	0.858937	15.0669	3.33119	91.5665	3.638	0.430031	0.952114	121.406	85.4701	95.6938	11.9617	growl
15_218	PAGcd	0.13375	13	0.136714	0.846628	16.1481	4.48274	89.9287	4.98477	0.453904	0.956025	110.623	80.6452	97.0874	20.3883	growl
15_218	PAGcd	0.1448	12	0.122786	0.864329	14.2059	18.6813	84.8861	22.0075	0.493234	0.973894	97.4508	29.3255	94.7867	223.223	growl
15_196	PAGcd	0.12985	13	0.036159	0.554847	6.51692	3.38398	92.5213	3.65752	0.460716	0.598697	29.9493	87.7193	102.041	16.3265	growl
15_196	PAGcd	0.11845	12	0.026808	0.562581	4.76511	3.37496	92.9695	3.63018	0.500992	0.589933	17.7529	90.0901	102.564	13.8461	growl
15_196	PAGcd	0.12945	13	0.033355	0.557278	5.9854	3.86271	92.8332	4.16092	0.474201	0.595897	25.6633	90.0901	104.712	16.2304	growl
15_196	PAGcd	0.1299	13	0.033703	0.551699	6.10898	2.89901	92.4583	3.13547	0.468086	0.583773	24.7149	88.1057	100.502	14.0703	growl
15_196	PAGcd	0.10805	11	0.021417	0.559761	3.82604	3.34508	92.6515	3.61038	0.524736	0.582588	11.0251	89.6861	101.523	13.198	growl
15_196	PAGcd	0.1179	12	0.023856	0.567247	4.20556	3.84689	93.4303	4.11739	0.519434	0.599468	15.408	90.9091	104.712	15.1832	growl
15_196	PAGcd	0.11835	12	0.019418	0.563586	3.44549	3.14234	93.0344	3.37761	0.520503	0.58827	13.0196	90.4977	102.041	12.7551	growl
15_196	PAGcd	0.1184	12	0.03008	0.562852	5.34429	3.12708	92.9942	3.36267	0.500866	0.596382	19.0701	90.4977	102.041	12.7551	growl
15_196	PAGcd	0.1076	11	0.021692	0.561762	3.86145	4.65807	93.1266	5.00187	0.507937	0.585391	15.2486	89.2857	105.82	18.5185	growl
15_196	PAGcd	0.10695	11	0.018115	0.565526	3.20328	3.84951	93.6326	4.1113	0.534171	0.591602	10.7515	90.4977	104.167	15.1042	growl
15_196	PAGcd	0.1073	11	0.018637	0.558605	3.33632	3.73315	93.3201	4.00037	0.518046	0.580981	12.1485	90.0901	103.627	15.0259	growl
15_196	PAGcd	0.10745	11	0.026583	0.561182	4.73704	3.75881	93.1936	4.03334	0.492764	0.594112	20.5673	90.0901	103.093	14.433	growl
15_196	PAGcd	0.0969	10	0.016584	0.567451	2.92246	3.55343	92.9937	3.82116	0.531105	0.583621	9.88822	88.8889	101.523	14.2132	growl
15_165	PAGcd	0.17905	18	0.102027	0.870952	11.7144	3.41486	95.0574	3.59242	0.482786	0.936286	93.9342	88.1057	104.712	18.8482	growl
15_165	PAGcd	0.2811	28	0.0585668	0.905447	6.46828	1.02644	96.062	1.06852	0.682116	0.957511	40.3736	92.1659	97.561	5.85366	growl
15_165	PAGcd	0.083	9	0.159225	0.784068	20.3075	2.49398	96.442	2.58599	0.47892	0.917119	91.4974	93.0233	100	7.5	growl
15_165	PAGcd	0.07345	8	0.171755	0.803819	21.3674	2.16017	95.3451	2.26563	0.413828	0.92884	124.451	92.5926	98.0392	5.88235	growl
15_165	PAGcd	0.0826	9	0.153444	0.82534	18.5916	3.07131	96.938	3.16832	0.477459	0.959382	100.935	91.7431	101.523	10.6599	growl
15_165	PAGcd	0.082	9	0.156564	0.832322	18.8105	4.39615	97.7311	4.49821	0.480914	0.969066	101.505	92.5926	104.712	13.089	growl
15_165	PAGcd	0.0835	9	0.165111	0.839898	19.6585	2.1968	95.8518	2.29188	0.46087	0.961004	108.52	93.4579	100	7	growl
15_165	PAGcd	0.073	8	0.149305	0.848735	17.5915	2.79475	95.9605	2.9124	0.516298	0.982238	90.2464	91.7431	99.0099	7.92079	growl
15_165	PAGcd	0.0833	9	0.15368	0.84545	18.1773	3.12054	96.1275	3.24625	0.480101	0.967874	101.598	90.9091	100.503	10.5528	growl
15_165	PAGcd	0.0827	9	0.155255	0.821715	18.894	3.47806	96.8421	3.59148	0.46809	0.97263	107.787	93.0233	102.564	10.2564	growl
15_165	PAGcd	0.08305	9	0.142924	0.853716	16.7414	3.43635	96.4322	3.56349	0.536827	0.993532	85.075	93.0233	102.564	10.2564	growl
15_165	PAGcd	0.08285	9	0.15057	0.851881	17.675	3.14205	96.6476	3.25104	0.52013	0.971784	86.8346	93.4579	102.564	9.74359	growl
15_165	PAGcd	0.0824	9	0.143456	0.869689	16.495	3.37364	97.1878	3.47126	0.523677	0.972504	85.7067	93.0233	103.093	10.8247	growl
15_165	PAGcd	0.08305	9	0.168652	0.829999	20.3195	4.1321	96.4758	4.28304	0.464394	0.995455	114.356	93.0233	104.712	12.5654	growl
15_165	PAGcd	0.0833	9	0.168604	0.837386	20.1346	1.54579	96.06	1.60919	0.485639	0.976547	101.085	94.3396	98.5222	4.4335	growl
15_165	PAGcd	0.06255	7	0.145431	0.849754	17.1145	2.13067	95.9627	2.22031	0.542936	0.961537	77.0994	93.0233	98.5222	5.91133	growl
15_165	PAGcd	0.06305	7	0.165289	0.837193	19.7432	3.16924	95.2529	3.32718	0.481585	0.954567	98.2137	89.6861	98.0392	9.31373	growl
15_165	PAGcd	0.06245	7	0.165992	0.846301	19.6138	2.0447	96.1132	2.12739	0.483542	0.943136	95.0474	93.0233	99.0099	6.43564	growl
15_165	PAGcd	0.0626	7	0.176694	0.846857	20.8647	2.75324	95.9143	2.87052	0.460983	0.980807	112.764	90.9091	99.0099	8.91089	growl
15_165	PAGcd	0.06115	7	0.149029	0.830016	17.955	2.47497	98.1711	2.52108	0.568797	0.962823	69.2737	95.6938	101.523	6.09137	growl
15_165	PAGcd	0.06305	7	0.167625	0.81062	20.6786	1.57632	95.1844	1.65607	0.473687	0.951626	100.898	93.0233	97.0874	4.36893	growl
15_165	PAGcd	0.06195	7	0.149055	0.826061	18.0441	2.22757	96.8962	2.29892	0.53748	0.93995	74.881	92.5926	99.0099	6.93069	growl
15_165	PAGcd	0.0624	7	0.191106	0.773158	24.7175	1.65698	96.178	1.72282	0.417168	0.943352	126.133	93.4579	97.561	4.39024	growl
15_165	PAGcd	0.0626	7	0.166463	0.834289	19.9527	2.62476	95.9058	2.73681	0.485695	0.961921	98.0503	93.4579	100	7	growl
15_165	PAGcd	0.0625	7	0.191771	0.822966	23.3024	3.41858	96.1032	3.55719	0.408681	0.944561	131.124	90.4977	100	10.5	growl
15_165	PAGcd	0.06215	7	0.189589	0.812972	23.3205	2.55628	96.5971	2.64633	0.411491	0.923897	124.524	93.4579	100	7	growl
15_165	PAGcd	0.0607	7	0.182223	0.784343	23.2325	2.17064	98.8866	2.19508	0.431884	0.957401	121.68	95.6938	101.523	6.09137	growl
15_165	PAGcd	0.06275	7	0.21441	0.776607	27.6085	2.24837	95.6612	2.35035	0.409454	0.951254	132.323	93.0233	99.0099	6.43564	growl
15_165	PAGcd	0.06195	7	0.162089	0.851159	19.0433	2.20094	96.8942	2.27149	0.505339	0.959165	89.8062	93.4579	99.5025	6.46766	growl
15_165	PAGcd	0.05175	6	0.145045	0.847367	17.1171	3.17595	96.7047	3.28418	0.557859	0.939525	68.4163	91.3242	99.5025	8.95522	growl
15_165	PAGcd	0.05175	6	0.147017	0.832096	17.6682	1.87891	96.6479	1.94407	0.53798	0.943781	75.4304	93.8967	98.5222	4.92611	growl
15_165	PAGcd	0.05175	6	0.163354	0.814087	20.0659	3.18641	96.7032	3.29504	0.494224	0.93449	89.0823	92.1659	100	8.5	growl
15_165	PAGcd	0.05125	6	0.148212	0.820449	18.0647	3.73753	97.6785	3.82636	0.599321	0.942143	57.2018	91.7431	101.523	10.6599	growl
15_165	PAGcd	0.0513	6	0.154478	0.806849	19.1458	3.86796	97.5913	3.96343	0.588527	0.92246	56.7403	91.7431	101.01	10.101	growl
15_165	PAGcd	0.052	6	0.192554	0.793036	24.2806	2.8663	96.2231	2.97881	0.513917	0.953928	85.6192	92.1659	99.0099	7.42574	growl
15_165	PAGcd	0.0515	6	0.174218	0.795565	21.8987	3.74983	97.2043	3.85768	0.563775	0.938556	66.4769	92.5926	101.01	9.09091	growl
15_165	PAGcd	0.05235	6	0.237429	0.746979	31.7852	2.16835	95.551	2.26931	0.428964	0.916018	113.542	92.1659	97.561	5.85366	growl
15_165	PAGcd	0.05185	6	0.160144	0.793079	20.1927	3.38533	96.5291	3.50706	0.498875	0.922376	84.891	91.3242	100	9.5	growl
15_165	PAGcd	0.0521	6	0.164034	0.804259	20.3957	2.95923	96.0432	3.08115	0.480295	0.90607	88.6485	91.7431	99.0099	7.92079	growl
15_165	PAGcd	0.0519	6	0.16547	0.801024	20.6572	3.42806	96.436	3.55475	0.586742	0.944266	60.9339	93.0233	100.503	8.0402	growl
15_165	PAGcd	0.04275	5	0.194135	0.783737	24.7705	2.91316	93.6352	3.11118	0.46978	0.926347	97.1874	90.9091	96.1538	5.76923	growl
15_165	PAGcd	0.0418	5	0.157327	0.824777	19.0751	3.96531	95.8183	4.13836	0.547388	0.926131	69.1909	90.9091	99.5025	9.45274	growl
15_165	PAGcd	0.0413	5	0.178105	0.758139	23.4924	6.16801	97.1483	6.34906	0.44201	0.856748	93.8297	89.6861	104.167	16.1458	growl
15_165	PAGcd	0.0415	5	0.195844	0.747023	26.2166	5.14704	96.5961	5.32842	0.401644	0.868398	116.211	89.6861	102.041	13.7755	growl
16_03	PAGcs	0.6662	47	0.116544	0.899879	12.9511	19.9376	81.0783	24.5905	0.479691	1	108.467	14.8038	102.041	589.286	growl
16_03	PAGcs	0.8051	61	0.133566	0.887284	15.0533	15.3503	82.115	18.6937	0.42938	0.988217	130.15	14.7059	95.2381	547.619	growl
16_03	PAGcs	0.1292	10	0.152545	0.842924	18.0971	22.3383	82.9519	26.9292	0.51418	0.931876	81.2353	24.8447	96.1538	287.019	growl
16_03	PAGcs	0.1127	10	0.0917346	0.870809	10.5344	18.1853	86.1799	21.1016	0.637758	0.951213	49.1497	38.9105	96.1538	147.115	growl
16_03	PAGcs	0.1218	11	0.0421199	0.910258	4.62724	16.5567	87.2817	18.9693	0.815192	0.955122	17.1652	41.2371	97.0874	135.437	growl
16_03	PAGcs	0.1855	16	0.103648	0.864252	11.9928	14.256	84.4932	16.8724	0.506455	0.952249	88.0224	41.4079	96.1538	132.212	growl
16_03	PAGcs	0.2034	12	0.151233	0.821843	18.4017	28.4229	69.8634	40.6835	0.500819	0.945819	88.8544	19.6464	95.2381	384.762	growl
16_03	PAGcs	0.2469	20	0.0605414	0.899283	6.73219	14.9556	80.9258	18.4806	0.702601	0.954175	35.8061	41.1523	96.1538	133.654	growl
16_03	PAGcs	0.4065	24	0.120596	0.767315	15.7167	28.6091	81.2862	35.1956	0.454196	0.926927	104.081	10.7009	118.343	1005.92	growl
16_03	PAGcs	0.3534	21	0.147104	0.827273	17.7818	25.708	74.9857	34.2839	0.541404	0.972963	79.7111	12.2549	96.6184	688.406	growl
16_03	PAGcs	0.3736	26	0.125183	0.897708	13.9447	18.9172	83.7763	22.5806	0.440191	0.986627	124.136	11.409	96.1538	742.788	growl
16_03	PAGcs	0.1039	8	0.0678807	0.897802	7.56076	24.7726	79.3633	31.2141	0.756761	0.95143	25.7239	29.4118	95.2381	223.81	growl
16_03	PAGcs	0.1104	9	0.0305299	0.944165	3.23353	23.1991	85.1295	27.2515	0.890352	0.971146	9.07446	28.4091	96.1538	238.462	growl
16_03	PAGcs	0.1236	9	0.196101	0.861259	22.7692	26.1261	84.4527	30.9357	0.436671	0.979212	124.245	20.555	96.6184	370.048	growl
16_03	PAGcs	0.1343	9	0.190699	0.855222	22.2982	27.9367	85.5099	32.6707	0.51227	0.98056	91.4146	16.4204	96.6184	488.406	growl
16_03	PAGcs	0.1701	11	0.197896	0.825969	23.9593	30.3623	81.283	37.3538	0.415792	0.976824	134.931	19.1388	99.5025	419.9	growl
16_03	PAGcs	0.0948	10	0.186882	0.864333	21.6216	4.94079	95.1684	5.19163	0.402775	0.978701	142.99	85.1064	104.712	23.0366	growl
16_03	PAGcs	0.12905	11	0.0935594	0.898799	10.4094	21.4728	88.9763	24.1332	0.708889	0.990575	39.7363	28.6944	102.564	257.436	growl
16_03	PAGcs	0.11935	10	0.157136	0.883106	17.7936	22.962	87.8123	26.149	0.487566	0.987547	102.546	28.5714	105.263	268.421	growl
16_03	PAGcs	0.2447	13	0.147737	0.864634	17.0866	33.8952	71.1152	47.6624	0.534478	0.985451	84.3762	21.0084	97.0874	362.136	growl
16_03	PAGcs	0.15625	10	0.180515	0.834814	21.6234	31.9912	80.5624	39.7098	0.51417	0.980503	90.6962	21.1416	100.503	375.377	growl
16_03	PAGcs	0.29385	14	0.103833	0.868708	11.9526	35.1973	67.4743	52.164	0.691665	0.991432	43.3399	19.6078	104.712	434.031	growl
16_03	PAGcs	0.10965	9	0.151413	0.886839	17.0733	24.0312	86.9586	27.6352	0.550572	0.980688	78.1217	27.5482	97.0874	252.427	growl
16_03	PAGcs	0.1242	8	0.163856	0.863878	18.9675	29.5594	83.4225	35.4334	0.558954	0.968649	73.2966	16.4609	96.1538	484.135	growl
16_03	PAGcs	0.1357	9	0.187149	0.86113	21.7329	27.8096	84.9225	32.747	0.467407	0.979581	109.578	16.1812	96.1538	494.231	growl
16_03	PAGcs	0.1235	8	0.219935	0.846897	25.9695	29.5741	83.6303	35.3629	0.435538	0.979391	124.869	16.6113	96.1538	478.846	growl
16_03	PAGcs	0.13755	8	0.170304	0.873896	19.4879	30.4935	82.5792	36.9264	0.559652	0.984996	76.0016	13.5593	96.1538	609.135	growl
16_03	PAGcs	0.1354	8	0.1989	0.833134	23.8738	30.0901	81.1605	37.0747	0.491561	0.986359	100.659	14.2653	97.561	583.902	growl
16_03	PAGcs	0.7344	72	0.0643002	0.921691	6.97633	1.3397	96.6953	1.38548	0.51745	1	93.2553	91.7431	104.712	14.1361	growl
15_252	PAGcs	0.0782	5	0.209856	0.823363	25.4877	30.2089	68.1102	44.353	0.450785	0.945765	109.804	24.0096	87.7193	265.351	growl
15_252	PAGcs	0.0879	5	0.140177	0.83834	16.7207	32.2637	66.6972	48.3733	0.59281	0.93102	57.0519	19.5312	87.7193	349.123	growl
15_252	PAGcs	0.0967	5	0.188782	0.789793	23.9027	32.5818	55.7071	58.4877	0.562889	0.942219	67.3898	25.641	86.9565	239.13	growl
15_252	PAGcs	0.1114	7	0.14866	0.883523	16.8258	29.225	77.6215	37.6506	0.556	0.991961	78.4103	18.018	90.9091	404.545	growl
15_252	PAGcs	0.0688	6	0.19178	0.858452	22.3402	20.4635	78.8065	25.9668	0.468824	0.954346	103.562	43.3839	90.9091	109.545	growl
15_252	PAGcs	0.0975	7	0.253613	0.784691	32.32	25.0013	70.8197	35.3028	0.400699	0.950088	137.108	37.6648	90.4977	140.271	growl
20-32	natural	0.192517	21	0.178185	0.729297	24.4324	2.67559	103.953	2.57385	0.406043	1	146.28	98.8789	108.621	9.85222	lab growl
21-44	natural	0.35322	29	0.101671	0.681661	14.9152	22.3876	91.8353	24.378	0.50188	0.917665	82.8456	21.4078	106.522	397.584	lab growl
21-44	natural	0.060023	6	0.187668	0.65775	28.5319	58.6804	125.732	46.671	0.538127	1	85.8296	52.0661	176.4	238.8	lab growl
21-44	natural	0.15458	17	0.11775	0.681057	17.2893	28.5484	92.8868	30.7347	0.454576	0.885264	94.7452	21.4286	112.214	423.664	lab growl
21-44	natural	0.211655	9	0.036605	0.44269	8.26888	41.7869	71.5803	58.3776	0.407778	0.520145	27.5557	14.5785	104.255	615.13	lab growl
21-44	natural	0.108934	6	0.060873	0.480752	12.6621	34.4187	74.4096	46.2557	0.403481	0.559323	38.6245	25.58	100.456	292.711	lab growl
21-44	natural	2.39111	9	0.137559	0.783596	17.5548	39.6579	68.0828	58.2495	0.577669	1	73.1096	17.9268	107.824	501.467	lab growl
21-44	natural	0.143016	9	0.080096	0.799908	10.0131	33.8199	73.5085	46.0081	0.693826	0.913383	31.6444	4.77531	104.255	2083.22	lab growl
21-44	natural	0.076304	4	0.046146	0.772789	5.97131	47.4253	72.4749	65.4368	0.711694	0.820667	15.3118	17.7751	102.083	474.306	lab growl
21-44	natural	0.102358	9	0.109101	0.779951	13.9881	68.0595	127.956	53.19	0.656779	1	52.2582	21.0501	226.154	974.359	lab growl
21-44	natural	0.076032	4	0.077241	0.726017	10.639	43.5267	67.7358	64.2594	0.667996	0.835507	25.0766	18.4519	100.915	446.911	lab growl
21-44	natural	0.405102	35	0.17542	0.693284	25.3028	20.2689	93.2645	21.7327	0.427767	1	133.772	27.4766	106.265	286.747	lab growl
21-44	natural	0.1878	13	0.134755	0.547896	24.5949	37.5048	84.6567	44.3022	0.406154	0.79538	95.8323	25.3157	159.206	528.881	lab growl
21-42	natural	0.143968	15	0.133809	0.829838	16.1247	9.1769	97.9183	9.372	0.602471	1	65.9832	84.4828	127.089	50.4323	lab growl
21-42	natural	0.117778	12	0.114942	0.79369	14.482	18.8293	97.9027	19.2327	0.642556	1	55.6284	51.6999	134.451	160.061	lab growl
21-42	natural	0.162608	15	0.18098	0.663687	27.2688	19.8292	91.4807	21.6759	0.500598	1	99.7609	49.7182	127.089	155.62	lab growl
20-45	natural	0.099206	10	0.204915	0.682173	30.0385	23.513	98.1739	23.9504	0.453977	1	120.275	45.9854	129.326	181.232	lab growl
20-37	natural	0.108231	11	0.169164	0.590806	28.6328	23.6256	99.7314	23.6892	0.427233	1	134.064	53.2609	118.548	122.581	lab growl
20-37	natural	0.167029	19	0.184756	0.62618	29.5052	13.0773	110.148	11.8724	0.36305	1	175.444	60.9958	120.492	97.541	lab growl
20-37	natural	0.115261	14	0.226887	0.588642	38.5442	5.3046	113.018	4.69358	0.352638	1	183.577	105	121.154	15.3846	lab growl
20-37	natural	0.086576	10	0.188071	0.612619	30.6995	20.0707	109.26	18.3697	0.35951	0.956192	165.971	58.0263	124.225	114.085	lab growl
20-37	natural	0.807664	12	0.193052	0.667065	28.9405	21.3597	100.694	21.2125	0.411415	1	143.064	55.194	113.954	106.46	lab growl
20-37	natural	0.086576	7	0.113417	0.493023	23.0044	37.9864	90.6277	41.9148	0.367886	0.675613	83.6474	29.2634	124.225	324.507	lab growl
20-37	natural	0.167029	19	0.184571	0.62442	29.5587	13.0773	110.148	11.8724	0.363171	1	175.353	60.9958	120.492	97.541	lab growl
20-37	natural	0.167029	18	0.180302	0.640615	28.1451	17.5666	106.038	16.5664	0.382151	1	161.677	60.0817	119.189	98.3784	lab growl
20-37	natural	0.237596	22	0.170232	0.666818	25.5291	26.9793	99.3167	27.1649	0.372708	0.948908	154.598	37.3729	119.837	220.652	lab growl
20-37	natural	0.114354	13	0.226953	0.638265	35.5578	18.1868	109.965	16.5388	0.370446	0.910034	145.659	53.5844	121.488	126.722	lab growl
20-37	natural	0.211973	25	0.179973	0.697644	25.7972	37.934	120.505	31.4791	0.368278	0.983892	167.16	59.354	273.913	361.491	lab growl
20-37	natural	0.381247	44	0.154353	0.653113	23.6334	2.76768	112.857	2.45238	0.352244	1	183.894	100.456	119.512	18.9702	lab growl
20-37	natural	0.427891	49	0.136134	0.785787	17.3246	8.71788	113.37	7.68975	0.513853	1	94.6081	57.7225	120.163	108.174	lab growl
20-37	natural	0.184444	21	0.107646	0.655486	16.4223	13.4794	111.108	12.1319	0.50605	1	97.6089	57.5718	122.5	112.778	lab growl
20-37	natural	0.493084	58	0.117989	0.720966	16.3654	30.018	118.57	25.3167	0.42268	1	136.586	102.083	331.579	224.812	lab growl
20-30	natural	0.16449	14	0.138505	0.613175	22.5881	65.6868	109.172	60.1683	0.487486	1	105.134	39.4454	239.674	507.609	lab growl
20-12	natural	0.094807	9	0.123451	0.812387	15.1961	25.2458	97.0602	26.0105	0.688742	1	45.1923	34.8341	109.429	214.144	lab growl
20-12	natural	0.394626	34	0.081464	0.775384	10.5062	25.8729	96.6597	26.767	0.661677	0.982573	48.4974	22.3631	153.659	587.108	lab growl
20-12	natural	0.294376	29	0.129267	0.762827	16.9457	22.106	102.252	21.619	0.558106	0.968391	73.514	38.4481	145.066	277.303	lab growl
20-12	natural	0.10093	6	0.107058	0.713621	15.0021	51.0062	72.137	70.7074	0.610541	0.875632	43.419	26.2656	150.512	473.038	lab growl
20-12	natural	0.310023	30	0.12926	0.615898	20.9873	33.5845	107.2	31.3289	0.500725	1	99.7103	41.8406	153.659	267.247	lab growl
15_207	PAGcd	0.13535	13	0.184324	0.779077	23.6592	16.0688	93.2288	17.2358	0.447066	0.941569	110.611	44.6429	103.093	130.928	growl
15_207	PAGcd	0.3508	31	0.0503991	0.870508	5.78962	16.4207	91.7885	17.8897	0.739621	0.984922	33.1657	29.1545	106.383	264.894	growl
15_207	PAGcd	0.92345	86	0.0633247	0.892283	7.09693	12.613	95.7987	13.1662	0.485895	0.979176	101.52	27.3598	106.383	288.83	growl
15_207	PAGcd	0.9971	95	0.0517141	0.867748	5.95958	7.11162	95.2256	7.46818	0.614683	0.957163	55.7165	41.3223	104.712	153.403	growl
15_207	PAGcd	0.901	86	0.0351972	0.868151	4.05427	7.38424	95.4073	7.7397	0.745412	0.935923	25.5579	40.3226	106.383	163.83	growl
15_207	PAGcd	1.0035	92	0.0528497	0.858611	6.15526	11.4675	94.0941	12.1873	0.48861	0.932775	90.9038	27.137	105.82	289.947	growl
15_207	PAGcd	0.96065	90	0.0493877	0.854326	5.7809	8.60322	94.6134	9.09302	0.561382	0.937777	67.0479	28.169	110.497	292.265	growl
15_207	PAGcd	0.90025	85	0.0383566	0.854142	4.49066	8.36167	95.0677	8.79549	0.74777	0.952135	27.33	30.9119	106.952	245.989	growl
15_207	PAGcd	0.87295	74	0.0779065	0.827581	9.41375	14.4103	93.544	15.4049	0.438776	0.936337	113.398	13.7457	110.497	703.867	growl
15_207	PAGcd	0.37115	30	0.0619496	0.826686	7.49372	16.4721	95.2554	17.2925	0.678242	0.92187	35.9205	11.6618	105.263	802.632	growl
15_207	PAGcd	0.12645	14	0.081916	0.824942	9.92992	2.67758	102.874	2.60278	0.580016	0.915428	57.828	96.1538	106.383	10.6383	growl
ML190025	natural	0.126916	13	0.198756	0.672559	29.5522	21.0327	100.712	20.884	0.421811	1	137.073	56.1069	116.667	107.937	lab growl
ML190025	natural	0.0610431	9	0.181587	0.725186	25.04	48.5384	150.471	32.2576	0.445434	1	124.5	69.5584	206.075	196.262	lab growl
ML190025	natural	0.198458	12	0.150718	0.668093	22.5594	21.1774	68.4805	30.9248	0.437991	1	128.315	17.4515	89.8167	414.664	lab growl
15_152	PAGcs	0.8361	68	0.0934055	0.78866	11.8436	13.0332	84.0243	15.5112	0.463652	0.922389	98.9401	29.4985	95.2381	222.857	growl
15_152	PAGcs	0.17105	12	0.174098	0.768926	22.6417	24.9168	80.685	30.8815	0.472725	0.898638	90.0973	20.2224	95.2381	370.952	growl
15_152	PAGcs	4.134	337	0.105775	0.900597	11.745	11.8583	83.8511	14.1421	0.422199	1	136.855	24.8139	100	303	growl
15_152	PAGcs	0.21225	11	0.149978	0.771034	19.4516	30.8899	77.8567	39.6754	0.540957	0.896358	65.6987	10.9951	94.7867	762.085	growl
15_152	PAGcs	0.2701	15	0.157555	0.757465	20.8003	31.8583	74.1289	42.9769	0.486019	0.916573	88.5877	17.138	95.2381	455.714	growl
15_152	PAGcs	0.2608	13	0.155701	0.762684	20.415	32.0191	72.5024	44.1628	0.448352	0.896335	99.9176	11.9546	94.7867	692.891	growl
15_152	PAGcs	0.22645	12	0.142129	0.804578	17.665	33.0291	74.6971	44.2173	0.493488	0.921475	86.7268	14.1844	95.2381	571.429	growl
15_152	PAGcs	0.3441	17	0.138156	0.774917	17.8285	32.3122	66.0299	48.9357	0.485249	0.947506	95.2616	17.316	94.3396	444.811	growl
15_152	PAGcs	0.42855	23	0.156397	0.742533	21.0626	28.554	64.8068	44.0602	0.424487	0.933452	119.901	26.7023	95.6938	258.373	growl
15_152	PAGcs	0.38475	21	0.159789	0.741436	21.5513	28.1254	66.6612	42.1916	0.410889	0.930119	126.367	20.9205	94.7867	353.081	growl
15_152	PAGcs	0.38345	25	0.140039	0.742396	18.8632	23.8515	71.975	33.1386	0.406723	0.9346	129.788	26.7023	95.2381	256.667	growl
15_152	PAGcs	0.2962	17	0.13639	0.782061	17.4398	27.8	68.2208	40.75	0.511694	0.926602	81.0853	22.2717	94.7867	325.592	growl
15_152	PAGcs	0.4083	26	0.165226	0.733161	22.5361	22.552	69.1682	32.6045	0.421138	0.941671	123.602	27.933	95.2381	240.952	growl
15_152	PAGcs	0.66365	36	0.129836	0.767865	16.9087	25.258	64.2168	39.3325	0.465337	0.931336	100.142	20.7254	95.2381	359.524	growl
15_152	PAGcs	0.6195	35	0.136414	0.761428	17.9155	21.987	62.7445	35.0421	0.442554	0.949917	114.644	27.5103	95.6938	247.847	growl
15_152	PAGcs	0.4423	26	0.135799	0.802173	16.9289	25.6784	67.7007	37.9293	0.456094	0.953575	109.074	26.5252	97.0874	266.019	growl
15_152	PAGcs	0.3993	22	0.151856	0.758411	20.0229	27.7008	65.9155	42.0247	0.511441	0.944375	84.6499	24.9377	96.6184	287.44	growl
15_152	PAGcs	0.163	8	0.147059	0.698032	21.0676	13.7352	47.2576	29.0645	0.486292	0.864697	77.8144	24.4798	62.3053	154.517	growl
15_152	PAGcs	0.5166	28	0.177607	0.714595	24.8542	27.9005	65.3935	42.6656	0.402736	0.937835	132.866	21.9539	104.167	374.479	growl
15_152	PAGcs	0.26185	13	0.142126	0.802654	17.707	32.9429	70.7958	46.5323	0.484208	0.929168	91.8943	12.6183	96.1539	662.019	growl
15_152	PAGcs	0.28945	14	0.116729	0.81377	14.3442	33.1341	66.3966	49.9034	0.591653	0.914967	54.6458	16.7645	95.2381	468.095	growl
15_152	PAGcs	0.72765	36	0.113862	0.785679	14.4922	23.518	58.4488	40.2369	0.514031	0.93717	82.3177	16.2206	94.3396	481.604	growl
15_152	PAGcs	0.26305	14	0.104493	0.825816	12.6533	32.0665	69.3368	46.2475	0.643029	0.935128	45.4255	20.1816	95.6938	374.163	growl
15_152	PAGcs	0.33695	18	0.160554	0.747701	21.473	27.8046	64.028	43.4258	0.46756	0.921644	97.1177	24.2718	94.3396	288.679	growl
15_152	PAGcs	0.2744	15	0.159251	0.783007	20.3384	28.4732	69.4403	41.0038	0.474104	0.949429	100.258	14.5666	94.3396	547.641	growl
15_152	PAGcs	0.1241	8	0.114015	0.841436	13.5501	28.8336	81.8244	35.2384	0.623411	0.920238	47.6134	16.8776	95.2381	464.286	growl
15_152	PAGcs	0.1962	8	0.165932	0.808725	20.5178	32.1328	80.2695	40.0311	0.415661	0.902783	117.192	7.62195	94.7867	1143.6	growl
15_152	PAGcs	0.2207	11	0.120454	0.801058	15.0368	33.0827	70.3713	47.0117	0.547646	0.915072	67.0919	13.8026	95.6938	593.301	growl
15_152	PAGcs	0.2194	12	0.196986	0.76473	25.7589	32.6249	70.2742	46.4252	0.413723	0.939094	126.986	20.9424	94.7867	352.607	growl
15_152	PAGcs	0.1735	7	0.0856819	0.867328	9.87884	34.2531	77.4103	44.2487	0.677082	0.923413	36.3814	8.44238	95.6938	1033.49	growl
15_152	PAGcs	0.17065	8	0.161021	0.822232	19.5834	37.1876	72.0039	51.6466	0.531303	0.930948	75.2196	14.3678	94.7867	559.716	growl
15_152	PAGcs	0.14705	9	0.210184	0.762395	27.569	31.2976	74.9129	41.7786	0.417312	0.91997	120.451	22.2469	95.6938	330.144	growl
15_152	PAGcs	0.13385	10	0.11095	0.81903	13.5465	25.5899	79.7546	32.0858	0.653966	0.910814	39.2755	29.8954	95.6938	220.096	growl
15_152	PAGcs	0.18735	11	0.185451	0.748662	24.771	29.5353	68.1971	43.3087	0.428326	0.925417	116.055	25.413	95.2381	274.762	growl
15_152	PAGcs	0.1497	9	0.208171	0.740705	28.1044	31.3337	73.7153	42.5064	0.401646	0.93055	131.684	20.9424	100	377.5	growl
15_152	PAGcs	0.1397	9	0.170182	0.746052	22.8111	29.0016	73.1521	39.6457	0.519837	0.905782	74.2436	27.0636	100	269.5	growl
15_152	PAGcs	0.12315	8	0.207335	0.748119	27.7141	31.4547	74.6683	42.1259	0.420442	0.907283	115.793	27.3598	99.0099	261.881	growl
15_152	PAGcs	0.123	9	0.125219	0.756307	16.5566	24.3706	81.6431	29.8501	0.530855	0.86586	63.1066	22.1239	96.6184	336.715	growl
15_152	PAGcs	0.27665	21	0.106349	0.634763	16.754	18.6165	78.586	23.6893	0.44511	0.799056	79.5188	42.1053	93.4579	121.963	growl
15_152	PAGcs	0.14385	9	0.124805	0.779863	16.0035	28.4872	83.9661	33.927	0.507364	0.903692	78.1152	14.4718	101.523	601.523	growl
15_152	PAGcs	0.1288	12	0.130169	0.816528	15.9418	16.0157	89.843	17.8263	0.493421	0.927856	88.0454	44.3459	109.29	146.448	growl
15_152	PAGcs	0.22655	16	0.144083	0.796169	18.0971	24.9798	77.9229	32.0571	0.443353	0.912996	105.93	27.8164	101.01	263.131	growl
15_152	PAGcs	0.18285	12	0.186813	0.790514	23.6319	27.4255	76.373	35.91	0.401963	0.911182	126.683	21.0084	95.6938	355.502	growl
15_152	PAGcs	0.19325	13	0.157173	0.813377	19.3235	26.2907	74.2032	35.4307	0.46007	0.92851	101.819	27.8551	93.8967	237.089	growl
15_152	PAGcs	0.18995	13	0.119455	0.841114	14.202	26.2111	75.0714	34.9149	0.491983	0.945641	92.2104	28.6533	94.7867	230.806	growl
15_152	PAGcs	0.1565	12	0.120698	0.812504	14.855	22.6914	78.578	28.8776	0.628675	0.933168	48.4342	39.2157	94.7867	141.706	growl
15_152	PAGcs	0.17815	13	0.0849459	0.834255	10.1822	23.5023	75.8928	30.9677	0.664348	0.914039	37.5842	41.841	95.2381	127.619	growl
15_152	PAGcs	0.15585	11	0.16811	0.79413	21.1691	25.6425	75.5964	33.9203	0.479987	0.943865	96.644	29.9401	94.7867	216.588	growl
15_152	PAGcs	0.1489	10	0.0748494	0.873337	8.5705	27.537	78.2168	35.206	0.692322	0.921635	33.1223	20.8117	94.7867	355.45	growl
15_152	PAGcs	0.19775	14	0.154408	0.777542	19.8585	22.7024	73.6442	30.8271	0.472385	0.912838	93.2401	39.0625	94.3396	141.509	growl
15_152	PAGcs	0.18075	12	0.160494	0.815181	19.6882	25.7967	71.9408	35.8582	0.478434	0.952246	99.0339	28.6123	94.7867	231.28	growl
15_152	PAGcs	0.15935	12	0.132461	0.813306	16.2867	22.4204	76.8995	29.1555	0.545394	0.935261	71.4834	40.8998	94.7867	131.754	growl
15_152	PAGcs	0.17325	12	0.149799	0.810765	18.4763	22.792	82.954	27.4754	0.503376	0.913178	81.4107	16.3399	95.2381	482.857	growl
15_152	PAGcs	0.18245	13	0.132572	0.814617	16.2741	24.3078	75.0572	32.3857	0.51901	0.946738	82.4123	40.0802	95.2381	137.619	growl
15_152	PAGcs	0.19915	15	0.146776	0.781765	18.7749	19.9458	76.4223	26.0995	0.463539	0.930936	100.832	42.2833	94.7867	124.171	growl
15_152	PAGcs	0.20195	14	0.132695	0.790775	16.7804	23.0614	72.2763	31.9072	0.569356	0.949062	66.6903	40.568	94.7867	133.649	growl
15_152	PAGcs	0.2181	15	0.148742	0.781514	19.0325	23.1908	72.8583	31.8301	0.501687	0.923825	84.1439	33.9559	94.7867	179.147	growl
15_152	PAGcs	0.15665	11	0.0916276	0.859586	10.6595	26.8022	79.422	33.7465	0.670666	0.934234	39.2995	27.1003	94.3396	248.113	growl
15_152	PAGcs	0.17975	12	0.0968509	0.840078	11.5288	26.5391	73.2882	36.212	0.663465	0.94304	42.1387	27.3973	94.3396	244.34	growl
15_152	PAGcs	0.21575	13	0.117905	0.842444	13.9956	28.4722	71.1337	40.0263	0.542318	0.940636	73.4472	20.8986	95.2381	355.714	growl
15_152	PAGcs	0.19625	14	0.153981	0.796418	19.3342	23.3329	74.5061	31.3167	0.433933	0.952432	119.488	38.4615	95.6938	148.804	growl
15_152	PAGcs	0.20745	14	0.0884249	0.843515	10.4829	23.601	73.4909	32.1142	0.682408	0.952368	39.56	24.1838	94.3396	290.094	growl
15_152	PAGcs	0.20785	15	0.116111	0.825361	14.0679	22.1492	74.7131	29.6457	0.576549	0.950909	64.9312	40.9836	95.2381	132.381	growl
15_152	PAGcs	0.2137	14	0.108733	0.855321	12.7125	26.5547	72.6338	36.5597	0.61237	0.956606	56.2137	31.6957	94.7867	199.052	growl
15_152	PAGcs	0.216	15	0.160911	0.813712	19.7749	24.0241	73.8297	32.5399	0.473974	0.963438	103.268	38.3142	94.3396	146.226	growl
15_152	PAGcs	0.17865	15	0.134371	0.823118	16.3246	16.843	82.8803	20.3221	0.450162	0.937742	108.312	44.1501	95.6938	116.746	growl
15_152	PAGcs	0.19065	15	0.183184	0.755509	24.2464	19.466	79.5401	24.4731	0.409135	0.938745	129.446	44.2478	94.7867	114.218	growl
15_152	PAGcs	0.21725	16	0.121244	0.821116	14.7658	20.8969	75.4384	27.7006	0.570532	0.974073	70.7307	42.4629	94.7867	123.223	growl
15_152	PAGcs	0.2029	15	0.143502	0.817625	17.5511	21.214	75.8967	27.9512	0.520201	0.957609	84.0844	41.2371	95.2381	130.952	growl
15_152	PAGcs	0.18085	13	0.169712	0.80129	21.1798	24.6397	75.8667	32.4776	0.433734	0.954003	119.951	38.6847	95.2381	146.19	growl
15_152	PAGcs	0.17795	13	0.148953	0.795093	18.734	22.9265	75.1696	30.4997	0.441705	0.926985	109.865	43.7637	95.6938	118.66	growl
15_152	PAGcs	0.1938	13	0.146867	0.813853	18.0458	25.7389	76.2861	33.7399	0.475555	0.941032	97.881	21.7391	95.2381	338.095	growl
15_152	PAGcs	0.1913	14	0.154991	0.792553	19.5559	22.9828	76.1929	30.1639	0.463119	0.940477	103.075	40.8163	95.6938	134.45	growl
15_152	PAGcs	0.172	11	0.114515	0.845541	13.5434	29.8379	74.557	40.0202	0.55393	0.956039	72.592	26.5604	96.1539	262.019	growl
15_152	PAGcs	0.2026	15	0.132822	0.817897	16.2394	20.8165	75.6779	27.5067	0.481149	0.941895	95.7596	42.6439	94.7867	122.275	growl
15_152	PAGcs	0.1935	13	0.150351	0.809625	18.5704	25.218	74.5701	33.8178	0.45309	0.944599	108.479	23.3918	94.7867	305.213	growl
15_152	PAGcs	0.1875	13	0.105666	0.82595	12.7933	25.3098	74.9869	33.7523	0.609875	0.950017	55.7724	30.5343	95.2381	211.905	growl
15_152	PAGcs	0.19495	13	0.0857009	0.858771	9.97947	25.671	74.5984	34.4123	0.676004	0.956715	41.5252	23.175	95.6938	312.919	growl
15_152	PAGcs	0.17115	12	0.164621	0.789083	20.8624	23.7618	72.7919	32.6435	0.472475	0.946911	100.415	39.9202	94.3396	136.321	growl
15_152	PAGcs	0.16795	11	0.166872	0.811148	20.5723	27.2316	72.9305	37.3391	0.419245	0.943724	125.101	26.0078	96.1539	269.712	growl
15_152	PAGcs	0.1935	13	0.0869037	0.841292	10.3298	24.6989	72.6592	33.9928	0.677999	0.944998	39.3805	27.1739	95.6938	252.153	growl
15_152	PAGcs	0.1886	13	0.151831	0.800325	18.9711	24.6012	74.2123	33.1497	0.524231	0.973798	85.7572	28.4091	95.6938	236.842	growl
15_152	PAGcs	0.192	14	0.138601	0.801267	17.2978	22.1706	75.3352	29.4293	0.500605	0.935056	86.7852	38.1679	96.1539	151.923	growl
15_152	PAGcs	0.19235	14	0.13479	0.817053	16.4971	21.1822	74.0578	28.6023	0.547531	0.948713	73.2709	45.7666	95.6938	109.091	growl
15_152	PAGcs	0.21715	14	0.132347	0.804817	16.4444	26.8299	71.5518	37.4971	0.563839	0.941997	67.0684	30.2115	94.7867	213.744	growl
15_152	PAGcs	0.19755	13	0.112926	0.814414	13.866	24.5561	69.1301	35.5216	0.572923	0.953168	66.3693	36.7647	95.6938	160.287	growl
15_152	PAGcs	0.18035	12	0.160159	0.794927	20.1477	26.2205	72.6971	36.0681	0.430953	0.940267	118.183	30.0752	95.6938	218.182	growl
15_152	PAGcs	0.1867	11	0.162674	0.800794	20.314	29.7803	74.8206	39.8023	0.500864	0.94366	88.4065	15.873	96.1539	505.769	growl
15_152	PAGcs	0.19185	12	0.123824	0.814821	15.1964	27.4737	71.2741	38.5465	0.6196	0.951558	53.5761	22.8833	95.2381	316.19	growl
15_152	PAGcs	0.18345	12	0.158726	0.783775	20.2515	25.8455	71.0893	36.3564	0.468711	0.950032	102.691	27.7778	95.6938	244.498	growl
15_152	PAGcs	0.20095	14	0.138772	0.775938	17.8844	21.979	71.505	30.7377	0.498578	0.936448	87.8237	43.29	95.2381	120	growl
15_152	PAGcs	0.1709	9	0.160477	0.809191	19.8318	31.8515	71.8266	44.3449	0.527166	0.939578	78.232	14.6735	95.6938	552.153	growl
15_152	PAGcs	0.18145	12	0.132551	0.795115	16.6706	26.2679	72.3273	36.3182	0.562985	0.949329	68.6244	27.5103	96.1539	249.519	growl
15_152	PAGcs	0.186	10	0.166563	0.784367	21.2354	31.2843	64.76	48.3081	0.475997	0.926665	94.6787	26.4901	93.8967	254.46	growl
15_152	PAGcs	0.17045	10	0.185174	0.751525	24.6397	28.2898	75.2527	37.5931	0.493671	0.922726	86.9112	14.7167	96.6184	556.522	growl
15_152	PAGcs	0.18675	12	0.176171	0.735895	23.9397	25.4634	69.1708	36.8124	0.427117	0.919986	115.394	31.1527	95.2381	205.714	growl

## Sheet: Figure 5a,c-e
Data for Figure 5a,c-e GABA grunt PAG experiments
Animal.id	Brain.area	duration	# of pulses	STD_AMP	AVG_AMP	CV_AMP	STD_PRR	AVG_PRR	CV_PRR	MIN.amp	Max.amp	change.AMP	MIN.PRR	Max.PRR	change.PRR	Label
15_243	PAGcs	0.04585	5	0.0379773	0.866925	4.38069	8.41011	87.803	9.57838	0.810517	0.917242	13.1676	80.9717	100	23.5	gabazine grunt
15_243	PAGcs	0.05995	6	0.028017	0.890661	3.14564	5.26689	83.6564	6.29586	0.855312	0.930688	8.81267	78.4314	92.1659	17.5115	gabazine grunt
15_243	PAGcs	0.05875	6	0.0418099	0.875044	4.77803	6.55517	85.4924	7.66754	0.796835	0.908733	14.0427	78.4314	95.6938	22.0096	gabazine grunt
15_243	PAGcs	0.04845	5	0.0331876	0.883577	3.75605	3.77112	82.6883	4.56064	0.838037	0.913612	9.01809	78.125	87.3362	11.7904	gabazine grunt
15_243	PAGcs	0.0606	6	0.176486	0.822966	21.4452	5.78059	82.8303	6.97883	0.468306	0.937007	100.084	75.188	90.9091	20.9091	gabazine grunt
15_243	PAGcs	0.0583	6	0.0216222	0.869389	2.48706	6.73304	86.168	7.81386	0.838298	0.891083	6.29665	80.3213	96.1538	19.7115	gabazine grunt
15_243	PAGcs	0.04955	5	0.0383456	0.891494	4.30127	4.3653	80.8979	5.39606	0.849975	0.951628	11.9596	76.9231	86.9565	13.0435	gabazine grunt
15_243	PAGcs	0.04865	5	0.0376587	0.869197	4.33259	4.24141	82.3801	5.14858	0.826042	0.910938	10.2774	78.125	88.1057	12.7753	gabazine grunt
15_243	PAGcs	0.0491	2	0.131987	0.843878	15.6405	0	20.3666	0	0.750549	0.937207	24.8695	20.3666	20.3666	0	gabazine grunt
15_243	PAGcs	0.01535	2	0.00306772	0.939659	0.326471	0	65.1466	0	0.93749	0.941829	0.462768	65.1466	65.1466	0	gabazine grunt
15_243	PAGcs	0.0272	2	0.226609	0.752347	30.1203	0	36.7647	0	0.59211	0.912584	54.124	36.7647	36.7647	0	gabazine grunt
15_243	PAGcs	0.06175	6	0.0893633	0.843474	10.5947	7.65388	81.5462	9.38595	0.676735	0.933417	37.9294	71.6846	91.7431	27.9817	gabazine grunt
15_243	PAGcs	0.0514	5	0.0830502	0.874101	9.50121	2.8186	77.8985	3.6183	0.754487	0.984987	30.5505	74.3494	80.3213	8.03213	gabazine grunt
15_243	PAGcs	0.04985	5	0.0555907	0.889753	6.24788	1.98744	80.2777	2.47571	0.822171	0.975904	18.6983	77.821	82.6446	6.19835	gabazine grunt
15_243	PAGcs	0.06	6	0.0362959	0.883925	4.10622	4.01145	83.4846	4.80502	0.811765	0.907746	11.8238	80	88.8889	11.1111	gabazine grunt
15_243	PAGcs	0.0608	6	0.0223681	0.882984	2.53324	4.39444	82.4159	5.33203	0.842798	0.907928	7.72783	78.7402	89.6861	13.9013	gabazine grunt
15_243	PAGcs	0.0722	7	0.0640818	0.862464	7.43009	4.57678	83.3101	5.49366	0.75431	0.943942	25.1397	78.4314	89.6861	14.3498	gabazine grunt
15_243	PAGcs	0.059	6	0.0304253	0.849625	3.58102	6.66339	85.1623	7.82435	0.797527	0.890025	11.5981	76.6284	93.8967	22.5352	gabazine grunt
15_243	PAGcs	0.05965	6	0.0444594	0.867189	5.12684	4.844	84.0479	5.76338	0.806435	0.921407	14.2568	77.5194	89.6861	15.6951	gabazine grunt
15_243	PAGcs	0.0483	5	0.021065	0.858182	2.45461	5.10178	83.0471	6.14324	0.8349	0.880017	5.40379	77.5194	89.6861	15.6951	gabazine grunt
15_243	PAGcs	0.06055	6	0.0483844	0.859842	5.62713	4.74632	82.793	5.73276	0.776451	0.90677	16.784	76.9231	88.8889	15.5556	gabazine grunt
15_243	PAGcs	0.0602	6	0.0464417	0.847296	5.48117	8.62386	83.7209	10.3007	0.771701	0.899108	16.5099	75.4717	97.561	29.2683	gabazine grunt
15_243	PAGcs	0.0489	5	0.148994	0.799388	18.6386	5.61188	82.0943	6.8359	0.550528	0.946046	71.8432	74.9064	87.7193	17.1053	gabazine grunt
15_243	PAGcs	0.0414	2	0.150053	0.787871	19.0453	0	24.1546	0	0.681767	0.893974	31.1259	24.1546	24.1546	0	gabazine grunt
15_243	PAGcs	0.0379	4	0.0583011	0.913075	6.38514	3.01035	79.2336	3.79934	0.879067	1	13.757	75.7576	80.9717	6.88259	gabazine grunt
15_243	PAGcs	0.06155	6	0.0458536	0.879684	5.2125	4.34121	81.4162	5.33212	0.798653	0.930567	16.5171	76.6284	87.7193	14.4737	gabazine grunt
15_243	PAGcs	0.0611	6	0.0167457	0.898007	1.86476	5.0059	82.0701	6.09954	0.870849	0.918393	5.45946	76.6284	89.6861	17.0404	gabazine grunt
15_243	PAGcs	0.07155	7	0.0500848	0.875027	5.7238	8.72361	84.5448	10.3183	0.797231	0.933803	17.1308	75.4717	100.503	33.1658	gabazine grunt
15_243	PAGcs	0.07265	7	0.0810096	0.853921	9.48677	7.50358	83.1585	9.02323	0.696639	0.924889	32.7643	72.4638	93.8967	29.5775	gabazine grunt
15_243	PAGcs	0.073	7	0.060979	0.860873	7.08339	4.38501	82.385	5.32258	0.739536	0.923064	24.8167	76.9231	88.4956	15.0442	gabazine grunt
15_243	PAGcs	0.0602	6	0.0163301	0.894156	1.82631	4.52255	83.248	5.43263	0.86416	0.912025	5.53884	79.0514	90.0901	13.964	gabazine grunt
15_243	PAGcs	0.07155	7	0.0360814	0.888569	4.06062	6.71003	84.2818	7.96142	0.82233	0.927833	12.8297	76.9231	95.6938	24.4019	gabazine grunt
15_243	PAGcs	0.0603	6	0.0348655	0.887081	3.93037	5.32236	83.1876	6.39802	0.83587	0.92055	10.1307	76.6284	90.9091	18.6364	gabazine grunt
15_243	PAGcs	0.07365	7	0.140276	0.850897	16.4856	5.93065	81.8372	7.24688	0.536615	0.922538	71.9182	72.2022	89.2857	23.6607	gabazine grunt
15_243	PAGcs	0.048	5	0.0300735	0.900445	3.33985	4.38614	83.5004	5.25284	0.866186	0.947987	9.44377	79.6813	89.6861	12.5561	gabazine grunt
15_243	PAGcs	0.04705	5	0.0159878	0.877594	1.82177	6.71562	85.4078	7.86301	0.85741	0.896741	4.58724	77.821	93.8967	20.6573	gabazine grunt
15_243	PAGcs	0.04705	5	0.0130422	0.881384	1.47974	6.94846	85.4314	8.13338	0.867212	0.902058	4.01817	78.125	94.3396	20.7547	gabazine grunt
15_243	PAGcs	0.0472	5	0.0244938	0.885117	2.76729	4.78543	84.9462	5.63349	0.855724	0.914613	6.8817	79.6813	90.9091	14.0909	gabazine grunt
15_243	PAGcs	0.05855	6	0.0375023	0.863549	4.34281	9.78242	86.2037	11.348	0.808244	0.901738	11.5675	77.5194	102.564	32.3077	gabazine grunt
15_243	PAGcs	0.05985	6	0.0293852	0.889669	3.30294	4.6496	83.7442	5.55215	0.838816	0.923966	10.1513	78.7402	90.4977	14.9321	gabazine grunt
15_243	PAGcs	0.0599	6	0.0283292	0.889599	3.1845	3.76796	83.6066	4.50678	0.838052	0.917501	9.4802	79.6813	88.4956	11.0619	gabazine grunt
15_243	PAGcs	0.0729	7	0.0248411	0.900582	2.75834	4.80731	82.5308	5.82487	0.860565	0.936088	8.776	76.9231	90.4977	17.6471	gabazine grunt
15_243	PAGcs	0.061	6	0.0245915	0.875643	2.8084	4.56846	82.1791	5.55915	0.841315	0.906081	7.69821	74.9064	86.2069	15.0862	gabazine grunt
15_243	PAGcs	0.0703	7	0.0349428	0.868078	4.0253	6.60496	85.757	7.70194	0.796726	0.896365	12.5061	79.6813	95.6938	20.0957	gabazine grunt
15_243	PAGcs	0.0716	7	0.0318936	0.864221	3.69045	7.04054	84.2869	8.35307	0.813139	0.903546	11.1183	74.9064	93.8967	25.3521	gabazine grunt
15_243	PAGcs	0.0723	7	0.026832	0.895413	2.9966	4.04399	83.1464	4.8637	0.85267	0.933168	9.44078	78.7402	90.0901	14.4144	gabazine grunt
15_243	PAGcs	0.0698	7	0.111472	0.837127	13.316	9.3701	86.7291	10.8039	0.596388	0.924066	54.9438	78.7402	103.627	31.6062	gabazine grunt
15_243	PAGcs	0.07045	7	0.107501	0.85082	12.6349	5.36282	85.4421	6.27655	0.615454	0.922661	49.9155	79.0514	93.4579	18.2243	gabazine grunt
15_243	PAGcs	0.07305	7	0.161297	0.833143	19.36	5.67934	82.4617	6.88725	0.469756	0.919295	95.6962	74.6269	90.4977	21.267	gabazine grunt
15_243	PAGcs	0.05965	6	0.0472724	0.87764	5.3863	5.80756	84.1535	6.90115	0.793772	0.92033	15.9438	75.4717	90.9091	20.4545	gabazine grunt
15_243	PAGcs	0.06015	6	0.0430455	0.877133	4.90752	4.97651	83.3613	5.96981	0.815608	0.924692	13.3747	78.125	89.6861	14.7982	gabazine grunt
15_243	PAGcs	0.0268	3	0.0669554	0.904984	7.39853	10.3361	75.3359	13.72	0.849611	0.979397	15.276	68.0272	82.6446	21.4876	gabazine grunt
15_243	PAGcs	0.04865	5	0.047111	0.899508	5.23742	4.74682	82.4269	5.75883	0.855234	0.97021	13.4438	76.6284	87.7193	14.4737	gabazine grunt
15_243	PAGcs	0.0586	6	0.120591	0.823127	14.6503	7.10348	85.7706	8.28196	0.582039	0.898601	54.3884	78.7402	97.0874	23.301	gabazine grunt
15_243	PAGcs	0.04805	5	0.0287398	0.907593	3.16659	3.88733	83.3833	4.662	0.87092	0.950607	9.14982	78.7402	87.7193	11.4035	gabazine grunt
15_243	PAGcs	0.05975	6	0.0223528	0.89631	2.49387	5.47319	83.9514	6.51948	0.856301	0.917954	7.1999	79.6813	93.0233	16.7442	gabazine grunt
15_243	PAGcs	0.0733	7	0.173028	0.81123	21.3291	7.45554	82.3951	9.04852	0.420495	0.895587	112.984	72.7273	95.2381	30.9524	gabazine grunt
15_243	PAGcs	0.0723	7	0.0353098	0.886463	3.98323	4.66386	83.2054	5.60524	0.828722	0.922239	11.2845	76.9231	88.8889	15.5556	gabazine grunt
15_243	PAGcs	0.07045	7	0.0327862	0.882494	3.71518	6.92826	85.6192	8.09195	0.845919	0.922228	9.02092	78.4314	95.6938	22.0096	gabazine grunt
15_243	PAGcs	0.0729	7	0.114421	0.867208	13.1941	5.51133	82.6099	6.6715	0.616744	0.955092	54.8604	75.188	90.4977	20.362	gabazine grunt
15_243	PAGcs	0.06	6	0.0314329	0.88998	3.53186	5.00149	83.5674	5.98498	0.854207	0.930307	8.90875	78.125	90.9091	16.3636	gabazine grunt
15_243	PAGcs	0.05845	6	0.0584453	0.828344	7.05568	7.51348	86.0543	8.73109	0.739964	0.890383	20.3279	77.821	96.6184	24.1546	gabazine grunt
15_243	PAGcs	0.07315	7	0.144136	0.833554	17.2917	4.63691	82.2454	5.6379	0.51031	0.90391	77.1297	75.188	88.1057	17.1806	gabazine grunt
15_243	PAGcs	0.05885	6	0.0813118	0.849494	9.5718	8.04748	85.5182	9.41025	0.684697	0.89546	30.7819	79.0514	99.0099	25.2475	gabazine grunt
15_243	PAGcs	0.0603	6	0.0378531	0.886775	4.26863	4.73538	83.1284	5.69647	0.846198	0.946503	11.8536	77.821	90.4977	16.2896	gabazine grunt
15_243	PAGcs	0.07035	7	0.0498066	0.848533	5.86973	8.70018	85.9659	10.1205	0.780507	0.903305	15.733	77.821	101.523	30.4569	gabazine grunt
15_243	PAGcs	0.0595	6	0.0221747	0.88999	2.49156	5.17533	84.2803	6.14062	0.853312	0.915347	7.26997	78.7402	92.1659	17.0507	gabazine grunt
15_243	PAGcs	0.0721	7	0.0606506	0.869141	6.97822	5.25434	83.4888	6.29347	0.737434	0.911357	23.5848	76.9231	91.3242	18.7215	gabazine grunt
15_243	PAGcs	0.06025	6	0.0476629	0.884346	5.38962	6.44044	83.3794	7.72425	0.795136	0.932341	17.2555	75.4717	92.5926	22.6852	gabazine grunt
15_243	PAGcs	0.0604	6	0.107512	0.847255	12.6894	5.67877	83.0888	6.83458	0.63853	0.933719	46.2295	75.7576	91.3242	20.5479	gabazine grunt
15_243	PAGcs	0.06015	6	0.0244134	0.88538	2.75739	3.23156	83.2241	3.88296	0.856638	0.919686	7.36001	79.6813	88.1057	10.5727	gabazine grunt
15_243	PAGcs	0.0129	2	0.0706749	0.740417	9.54528	0	77.5194	0	0.690443	0.790392	14.4761	77.5194	77.5194	0	gabazine grunt
15_243	PAGcs	0.05875	6	0.139321	0.812587	17.1453	9.04882	85.8254	10.5433	0.531208	0.902323	69.8623	76.6284	100	30.5	gabazine grunt
15_243	PAGcs	0.072	7	0.0406943	0.882022	4.61375	4.86635	83.5635	5.82353	0.831015	0.945596	13.788	77.821	91.3242	17.3516	gabazine grunt
15_243	PAGcs	0.0709	7	0.0394469	0.865918	4.55551	7.35442	85.1334	8.63871	0.790042	0.903057	14.3048	76.9231	97.0874	26.2136	gabazine grunt
15_243	PAGcs	0.06145	6	0.0727555	0.877532	8.29092	3.35803	81.4771	4.12144	0.74795	0.964058	28.8934	77.2201	86.2069	11.6379	gabazine grunt
15_243	PAGcs	0.07	7	0.0387913	0.868965	4.46408	6.86575	86.1588	7.96872	0.80669	0.909496	12.7443	78.125	96.6184	23.6715	gabazine grunt
15_243	PAGcs	0.0823	8	0.126577	0.839626	15.0754	7.67725	85.6069	8.96803	0.546133	0.926279	69.6069	77.2201	100	29.5	gabazine grunt
15_243	PAGcs	0.05005	5	0.029838	0.895399	3.33237	3.51322	80.0358	4.38956	0.866568	0.940445	8.52521	76.0456	84.0336	10.5042	gabazine grunt
15_243	PAGcs	0.06105	6	0.0422876	0.869737	4.86211	3.59898	82.0235	4.38775	0.795582	0.915629	15.0892	77.821	87.7193	12.7193	gabazine grunt
15_243	PAGcs	0.06055	6	0.0478161	0.878036	5.4458	3.46989	82.6941	4.19605	0.817435	0.955831	16.9305	77.821	86.9565	11.7391	gabazine grunt
15_243	PAGcs	0.0603	6	0.0358623	0.883044	4.06121	4.32726	83.0976	5.20744	0.819868	0.911691	11.1998	77.5194	89.2857	15.1786	gabazine grunt
15_243	PAGcs	0.06045	6	0.0773347	0.875606	8.83213	4.15212	82.8823	5.00966	0.734975	0.967313	31.6116	76.9231	87.3362	13.5371	gabazine grunt
15_243	PAGcs	0.06105	6	0.123568	0.837334	14.7573	6.41595	82.3175	7.79416	0.594365	0.928573	56.2294	72.7273	88.8889	22.2222	gabazine grunt
15_243	PAGcs	0.06015	6	0.0443611	0.886187	5.00584	4.03217	83.2814	4.84162	0.82245	0.948331	15.3056	78.4314	88.1057	12.3348	gabazine grunt
15_243	PAGcs	0.03615	4	0.0444608	0.868893	5.11696	6.70117	83.3519	8.03962	0.813019	0.919573	13.1059	76.3359	89.6861	17.4888	gabazine grunt
15_243	PAGcs	0.04875	5	0.10444	0.857014	12.1865	6.22798	82.405	7.55777	0.683176	0.961306	40.7113	75.188	89.6861	19.2825	gabazine grunt
15_243	PAGcs	0.0487	5	0.0272187	0.884991	3.07559	3.44925	82.2416	4.19405	0.845866	0.921953	8.99518	79.3651	86.9565	9.56522	gabazine grunt
15_243	PAGcs	0.0408	4	0.0969379	0.837331	11.577	11.4375	74.6371	15.3241	0.739615	0.971057	31.2921	65.1466	87.3362	34.0611	gabazine grunt
15_243	PAGcs	0.03625	4	0.0306356	0.876325	3.49591	5.85613	83.0408	7.05211	0.843633	0.917322	8.7347	76.6284	88.1057	14.978	gabazine grunt
15_243	PAGcs	0.04835	5	0.0272898	0.877559	3.10975	5.08389	82.9646	6.12778	0.840992	0.903709	7.45751	76.9231	88.8889	15.5556	gabazine grunt
15_243	PAGcs	0.05925	6	0.0577827	0.84864	6.80885	9.64742	85.1947	11.324	0.747275	0.904005	20.9736	75.4717	101.01	33.8384	gabazine grunt
15_243	PAGcs	0.0588	6	0.0517637	0.890481	5.813	3.98505	85.181	4.67833	0.79468	0.933755	17.5008	81.3008	90.4977	11.3122	gabazine grunt
15_243	PAGcs	0.06075	6	0.0367575	0.887742	4.14056	4.33944	82.4887	5.26065	0.831341	0.927985	11.625	76.6284	87.7193	14.4737	gabazine grunt
15_243	PAGcs	0.0727	7	0.0694318	0.871301	7.96875	3.86117	82.6821	4.6699	0.732799	0.951725	29.8752	76.9231	87.7193	14.0351	gabazine grunt
15_243	PAGcs	0.0597	6	0.0394836	0.843252	4.6823	8.31161	84.3916	9.84886	0.788956	0.883445	11.9764	74.3494	96.6184	29.9517	gabazine grunt
15_243	PAGcs	0.05885	6	0.174336	0.784445	22.2241	11.4097	86.0375	13.2614	0.431532	0.878647	103.611	76.9231	105.263	36.8421	gabazine grunt
15_243	PAGcs	0.07155	7	0.133911	0.795893	16.8253	6.27068	84.2572	7.44231	0.565657	0.897772	58.7133	74.3494	92.5926	24.537	gabazine grunt
15_243	PAGcs	0.0714	7	0.0312743	0.879733	3.55498	5.36751	84.3123	6.36623	0.837301	0.913205	9.06537	78.125	92.5926	18.5185	gabazine grunt
15_243	PAGcs	0.06085	6	0.0173386	0.893938	1.93957	4.51927	82.3621	5.48708	0.868447	0.912936	5.12284	77.5194	89.2857	15.1786	gabazine grunt
15_243	PAGcs	0.0826	8	0.12216	0.818059	14.9329	8.67399	85.4378	10.1524	0.612115	0.904588	47.7806	76.6284	102.041	33.1633	gabazine grunt
15_243	PAGcs	0.0585	6	0.0348356	0.869161	4.00795	5.90849	85.7933	6.88689	0.820585	0.914133	11.4001	79.0514	93.4579	18.2243	gabazine grunt
15_243	PAGcs	0.07195	7	0.0370553	0.869318	4.26257	5.76721	83.7318	6.88772	0.82102	0.914142	11.3422	74.9064	90.0901	20.2703	gabazine grunt
15_243	PAGcs	0.07295	7	0.142339	0.844436	16.8561	4.65851	82.4657	5.64903	0.525047	0.932889	77.6771	76.6284	89.2857	16.5179	gabazine grunt
15_243	PAGcs	0.0369	4	0.0368062	0.910406	4.04283	6.97334	81.7151	8.53372	0.879168	0.962346	9.46092	73.8007	86.9565	17.8261	gabazine grunt
15_243	PAGcs	0.07205	7	0.0368233	0.865919	4.2525	7.10085	83.7687	8.47674	0.822974	0.919782	11.7632	74.3494	94.7867	27.4882	gabazine grunt
15_243	PAGcs	0.07145	7	0.0382842	0.889874	4.3022	4.48066	84.1685	5.32344	0.826557	0.937118	13.3761	79.6813	91.3242	14.6119	gabazine grunt
15_243	PAGcs	0.0601	6	0.0163114	0.890752	1.8312	3.68402	83.3251	4.42126	0.87165	0.916861	5.18688	78.7402	87.7193	11.4035	gabazine grunt
15_243	PAGcs	0.08555	8	0.0643691	0.855646	7.52286	5.02471	82.0987	6.12033	0.717347	0.909152	26.7381	72.7273	88.8889	22.2222	gabazine grunt
15_243	PAGcs	0.0599	6	0.0509172	0.891885	5.70894	5.74085	83.8045	6.8503	0.827425	0.973077	17.603	74.6269	89.2857	19.6429	gabazine grunt
15_243	PAGcs	0.072	7	0.0414621	0.857276	4.8365	5.89994	83.6921	7.04958	0.789636	0.898135	13.7403	74.6269	90.0901	20.7207	gabazine grunt
15_243	PAGcs	0.0725	7	0.062275	0.876757	7.10288	5.34816	83.0432	6.44022	0.752819	0.946254	25.6948	76.3359	90.4977	18.552	gabazine grunt
15_243	PAGcs	0.05945	6	0.0317666	0.887281	3.58022	4.44337	84.2949	5.27122	0.829384	0.916889	10.5506	78.4314	88.4956	12.8319	gabazine grunt
15_243	PAGcs	0.0697	7	0.130118	0.835796	15.5681	6.65386	86.4946	7.69281	0.544222	0.917796	68.6438	78.4314	97.561	24.3902	gabazine grunt
15_243	PAGcs	0.07165	7	0.0289753	0.900617	3.21727	4.0869	83.9069	4.87075	0.85356	0.925946	8.4804	78.125	88.4956	13.2743	gabazine grunt
15_243	PAGcs	0.0599	6	0.0301482	0.899932	3.35005	3.98347	83.6256	4.76345	0.872028	0.950021	8.94386	78.125	88.4956	13.2743	gabazine grunt
15_243	PAGcs	0.0731	7	0.0676194	0.883292	7.65538	4.31744	82.2705	5.24786	0.745684	0.949621	27.349	76.0456	87.3362	14.8472	gabazine grunt
15_243	PAGcs	0.03505	4	0.0549493	0.878648	6.25385	2.9895	85.6609	3.48992	0.820192	0.952771	16.1644	82.9876	88.8889	7.11111	gabazine grunt
15_243	PAGcs	0.0599	6	0.0534869	0.852001	6.27779	4.71569	83.6846	5.63508	0.765956	0.923228	20.5328	77.821	89.6861	15.2466	gabazine grunt
15_243	PAGcs	0.05975	6	0.045012	0.863763	5.21115	5.1355	83.9426	6.11787	0.785122	0.90623	15.4254	76.0456	89.6861	17.9372	gabazine grunt
15_243	PAGcs	0.0477	5	0.0294478	0.873326	3.37192	5.22815	84.1006	6.21655	0.8347	0.903742	8.27149	78.4314	90.0901	14.8649	gabazine grunt
15_243	PAGcs	0.0621	6	0.0637589	0.846528	7.53182	5.64727	80.8247	6.98706	0.726623	0.890458	22.5475	73.8007	89.2857	20.9821	gabazine grunt
15_243	PAGcs	0.07295	7	0.044289	0.843773	5.24892	4.86999	82.48	5.90445	0.786323	0.887401	12.8545	77.821	90.4977	16.2896	gabazine grunt
15_243	PAGcs	0.06055	6	0.116828	0.804386	14.5239	6.94806	83.0274	8.36839	0.573852	0.879982	53.3466	75.188	93.4579	24.2991	gabazine grunt
15_243	PAGcs	0.0477	5	0.0224946	0.882649	2.54854	4.36834	84.0262	5.19879	0.852695	0.905295	6.16868	79.6813	89.2857	12.0536	gabazine grunt
15_243	PAGcs	0.04775	5	0.0213689	0.872298	2.44972	3.5766	83.8825	4.26383	0.836647	0.893273	6.76816	80.3213	88.4956	10.177	gabazine grunt
15_243	PAGcs	0.04915	5	0.0382505	0.882553	4.33407	2.97656	81.4638	3.65385	0.840004	0.938648	11.7433	78.4314	85.4701	8.97436	gabazine grunt
15_243	PAGcs	0.0607	6	0.0265461	0.864555	3.07049	3.5761	82.4976	4.33479	0.831632	0.898362	8.02397	77.5194	86.9565	12.1739	gabazine grunt
15_243	PAGcs	0.04355	3	0.229742	0.766403	29.9766	5.02563	46.1976	10.8786	0.504348	0.933158	85.0227	42.6439	49.7512	16.6667	gabazine grunt
15_243	PAGcs	0.0629	6	0.0540478	0.892332	6.05692	5.01871	79.7547	6.29268	0.82136	0.981103	19.4487	71.9424	85.1064	18.2979	gabazine grunt
15_243	PAGcs	0.0618	6	0.0184689	0.907147	2.03593	4.71113	81.1304	5.80686	0.885198	0.939306	6.11245	74.3494	86.2069	15.9483	gabazine grunt
15_243	PAGcs	0.0733	7	0.0308673	0.885923	3.4842	4.9348	82.094	6.01116	0.847053	0.917316	8.29488	76.6284	90.4977	18.0995	gabazine grunt
15_243	PAGcs	0.08485	8	0.0598121	0.876292	6.82559	4.34579	82.6927	5.25535	0.744413	0.9278	24.635	76.6284	88.4956	15.4867	gabazine grunt
15_243	PAGcs	0.0733	7	0.0399162	0.890173	4.48409	4.88072	82.093	5.94536	0.810724	0.927388	14.3901	76.6284	89.6861	17.0404	gabazine grunt
15_243	PAGcs	0.0723	7	0.0349937	0.892518	3.92078	5.66411	83.2924	6.80027	0.850813	0.945449	11.1229	76.9231	93.4579	21.4953	gabazine grunt
15_243	PAGcs	0.07195	7	0.0223439	0.89108	2.50751	4.54876	83.5956	5.44138	0.849622	0.918104	8.06024	78.7402	89.2857	13.3929	gabazine grunt
15_243	PAGcs	0.0719	7	0.0265934	0.903918	2.94201	5.632	83.7465	6.72505	0.857189	0.937894	9.41499	79.0514	93.8967	18.7793	gabazine grunt
15_243	PAGcs	0.0702	7	0.0408244	0.873098	4.67581	6.08571	85.8189	7.09134	0.810059	0.917159	13.2213	79.3651	95.2381	20	gabazine grunt
15_243	PAGcs	0.07175	7	0.0178441	0.883143	2.02053	4.51211	83.825	5.38277	0.860051	0.908735	5.66056	78.4314	90.0901	14.8649	gabazine grunt
15_243	PAGcs	0.07435	7	0.182066	0.829657	21.9447	5.77914	81.0533	7.13006	0.421694	0.953127	126.024	71.9424	87.7193	21.9298	gabazine grunt
15_243	PAGcs	0.071	7	0.0257963	0.882715	2.92238	4.94617	84.7478	5.83634	0.853835	0.92188	7.96943	78.125	90.4977	15.8371	gabazine grunt
15_243	PAGcs	0.0708	7	0.0330201	0.874788	3.77464	5.72102	85.0596	6.7259	0.832067	0.910305	9.40285	78.4314	93.4579	19.1589	gabazine grunt
15_243	PAGcs	0.07205	7	0.0219151	0.880991	2.48755	3.54828	83.4025	4.2544	0.845271	0.909205	7.56363	78.125	88.1057	12.7753	gabazine grunt
15_243	PAGcs	0.0729	7	0.025936	0.892226	2.90688	3.10994	82.4018	3.77412	0.859498	0.928989	8.08509	78.7402	86.2069	9.48276	gabazine grunt
15_243	PAGcs	0.0723	7	0.0306604	0.886529	3.45847	3.40262	83.1023	4.0945	0.832214	0.924871	11.1338	79.0514	88.4956	11.9469	gabazine grunt
15_243	PAGcs	0.07275	7	0.0805077	0.877472	9.17496	5.18113	82.7471	6.2614	0.703526	0.947946	34.7422	74.9064	90.0901	20.2703	gabazine grunt
15_243	PAGcs	0.07175	7	0.0229618	0.887406	2.58752	4.69981	83.8372	5.60587	0.847126	0.917867	8.35069	79.6813	90.9091	14.0909	gabazine grunt
15_243	PAGcs	0.05945	6	0.0232437	0.884967	2.62651	4.5593	84.2979	5.40856	0.860195	0.923248	7.33005	79.0514	90.9091	15	gabazine grunt
15_243	PAGcs	0.0592	6	0.0311771	0.907121	3.43693	3.08767	84.5511	3.65184	0.85688	0.951822	11.0799	80.3213	87.3362	8.73362	gabazine grunt
15_243	PAGcs	0.07085	7	0.0341293	0.877308	3.89023	4.42164	84.8749	5.2096	0.8176	0.912671	11.628	79.3651	91.3242	15.0685	gabazine grunt
15_237	PAGcd	0.06945	7	0.07887	0.834132	9.45537	10.8908	87.4743	12.4503	0.682723	0.90316	32.2879	74.3494	104.712	40.8377	gabazine grunt
15_237	PAGcd	0.08045	8	0.066749	0.843036	7.91772	7.62276	87.5709	8.70467	0.721822	0.900243	24.7182	78.125	98.5222	26.1084	gabazine grunt
15_237	PAGcd	0.05785	6	0.052702	0.837814	6.29047	9.90587	87.333	11.3426	0.770275	0.905906	17.608	74.6269	100	34	gabazine grunt
15_237	PAGcd	0.0706	7	0.052005	0.858022	6.06104	8.79117	85.7083	10.2571	0.787889	0.916554	16.3303	75.4717	100	32.5	gabazine grunt
15_237	PAGcd	0.0953	9	0.105244	0.837155	12.5716	7.54878	84.5008	8.93338	0.575364	0.919891	59.8799	77.2201	98.5222	27.5862	gabazine grunt
15_237	PAGcd	0.09475	9	0.048427	0.861092	5.62387	6.55004	84.8561	7.719	0.782435	0.915529	17.0102	77.2201	96.6184	25.1208	gabazine grunt
15_237	PAGcd	0.07065	7	0.04301	0.865008	4.97224	7.75859	85.4945	9.07496	0.780839	0.907706	16.2475	77.2201	97.561	26.3415	gabazine grunt
15_237	PAGcd	0.0237	3	0.052151	0.791228	6.59111	14.2992	85.5827	16.708	0.734058	0.836196	13.9141	75.4717	95.6938	26.7943	gabazine grunt
15_237	PAGcd	0.0843	8	0.045365	0.860728	5.27051	8.14294	83.6908	9.72979	0.786398	0.914999	16.3532	74.3494	97.561	31.2195	gabazine grunt
15_237	PAGcd	0.09765	9	0.088703	0.834049	10.6352	6.99078	82.4581	8.47798	0.62502	0.908028	45.28	72.2022	91.3242	26.484	gabazine grunt
15_237	PAGcd	0.09685	9	0.073954	0.855798	8.64151	7.31955	83.1542	8.80238	0.689291	0.922434	33.8235	73.5294	95.6938	30.1435	gabazine grunt
15_237	PAGcd	0.0952	9	0.071706	0.859175	8.34591	6.80118	84.5065	8.04811	0.697558	0.917809	31.5747	75.188	95.6938	27.2727	gabazine grunt
15_237	PAGcd	0.09805	9	0.157613	0.823891	19.1303	6.84613	82.0779	8.34102	0.420125	0.912385	117.17	73.8007	93.8967	27.23	gabazine grunt
15_237	PAGcd	0.08295	8	0.044365	0.862558	5.14343	7.32449	84.8973	8.62747	0.790658	0.905032	14.4658	77.821	98.0392	25.9804	gabazine grunt
15_237	PAGcd	0.08215	8	0.042417	0.862376	4.91866	6.13557	85.5787	7.1695	0.774833	0.895551	15.5799	77.5194	95.2381	22.8571	gabazine grunt
15_237	PAGcd	0.09595	9	0.141362	0.826412	17.1055	7.74141	83.9896	9.21711	0.460349	0.904494	96.4801	73.5294	96.6184	31.401	gabazine grunt
15_237	PAGcd	0.0836	8	0.065025	0.842679	7.71651	7.17502	84.2448	8.51687	0.72583	0.906428	24.8817	76.6283	94.7867	23.6967	gabazine grunt
15_237	PAGcd	0.09485	9	0.15778	0.810264	19.4727	7.60541	84.925	8.95544	0.413054	0.915914	121.742	75.188	98.0392	30.3922	gabazine grunt
15_237	PAGcd	0.0706	7	0.037149	0.863359	4.30285	6.10173	85.3466	7.14935	0.821778	0.905738	10.2169	77.5194	94.3396	21.6981	gabazine grunt
15_237	PAGcd	0.0817	8	0.04112	0.861736	4.77179	7.06395	86.1598	8.19866	0.810121	0.922385	13.8577	78.4314	97.561	24.3902	gabazine grunt
15_237	PAGcd	0.08425	8	0.154512	0.816507	18.9235	8.12327	83.7391	9.70069	0.442952	0.901777	103.583	73.8007	97.0874	31.5534	gabazine grunt
15_237	PAGcd	0.0711	7	0.076828	0.853821	8.99815	7.63874	84.9443	8.99265	0.688639	0.916633	33.1079	76.3359	96.1539	25.9615	gabazine grunt
15_237	PAGcd	0.06995	7	0.095078	0.828035	11.4824	8.59753	86.4817	9.94145	0.636075	0.896272	40.9066	74.9064	99.5025	32.8358	gabazine grunt
15_237	PAGcd	0.0711	7	0.056917	0.84367	6.7463	7.95807	85.0008	9.36234	0.734781	0.908877	23.6937	75.4717	96.1539	27.4038	gabazine grunt
15_237	PAGcd	0.071	7	0.035278	0.856782	4.11751	7.35962	85.0247	8.65587	0.797963	0.889466	11.467	77.5194	96.1539	24.0385	gabazine grunt
15_237	PAGcd	0.073	7	0.019175	0.870057	2.20388	7.9374	82.8206	9.58385	0.842626	0.891363	5.7839	72.2022	94.7867	31.2796	gabazine grunt
15_237	PAGcd	0.08425	8	0.103907	0.83558	12.4353	5.16607	83.3712	6.19646	0.594829	0.912265	53.3661	74.6269	88.4956	18.5841	gabazine grunt
15_237	PAGcd	0.08435	8	0.140721	0.810604	17.36	8.37046	83.7367	9.99616	0.537926	0.898975	67.1185	69.2041	96.6184	39.6135	gabazine grunt
15_237	PAGcd	0.08565	8	0.061862	0.877706	7.0481	5.48761	82.0506	6.68809	0.735497	0.92286	25.4745	73.2601	89.6861	22.4215	gabazine grunt
15_237	PAGcd	0.083	8	0.098492	0.8457	11.6463	6.76577	84.7885	7.97958	0.610281	0.921062	50.9242	75.188	96.6184	28.5024	gabazine grunt
15_237	PAGcd	0.04765	5	0.084526	0.82915	10.1943	7.5226	84.4833	8.90425	0.680286	0.888155	30.5561	73.8007	90.4977	22.6244	gabazine grunt
15_237	PAGcd	0.0836	8	0.080036	0.828709	9.6579	6.07719	84.0916	7.22686	0.671337	0.904295	34.7007	76.9231	95.2381	23.8095	gabazine grunt
15_237	PAGcd	0.08385	8	0.05598	0.849174	6.59226	6.56467	83.9301	7.82159	0.724678	0.89697	23.775	73.5294	93.0233	26.5116	gabazine grunt
15_237	PAGcd	0.0972	9	0.125386	0.81353	15.4126	7.54252	82.9254	9.09555	0.501177	0.899712	79.5198	69.9301	93.8967	34.2723	gabazine grunt
15_237	PAGcd	0.07035	7	0.028646	0.882284	3.24675	5.01499	85.5277	5.86358	0.827139	0.909133	9.91293	80	93.0233	16.2791	gabazine grunt
15_237	PAGcd	0.10855	10	0.077389	0.834529	9.27334	6.87981	83.3991	8.24926	0.696985	0.913446	31.0568	74.9064	95.2381	27.1429	gabazine grunt
15_237	PAGcd	0.08265	8	0.059091	0.851252	6.94162	6.11272	85.059	7.18645	0.721505	0.906499	25.64	77.821	95.2381	22.3809	gabazine grunt
15_237	PAGcd	0.0959	9	0.159475	0.806172	19.7817	6.59626	83.874	7.86448	0.402334	0.905804	125.137	73.5294	93.8967	27.6995	gabazine grunt
15_237	PAGcd	0.07245	7	0.106286	0.84894	12.5198	7.38879	83.3846	8.86109	0.614114	0.916845	49.2956	71.9424	91.3242	26.9406	gabazine grunt
15_237	PAGcd	0.07	7	0.167119	0.817982	20.4306	8.99809	86.458	10.4075	0.440904	0.901931	104.564	75.7576	101.523	34.0102	gabazine grunt
15_237	PAGcd	0.0702	7	0.02106	0.871092	2.41769	5.48514	85.7636	6.39565	0.841105	0.898477	6.82113	78.125	93.0233	19.0698	gabazine grunt
15_237	PAGcd	0.0833	8	0.086936	0.817798	10.6305	6.87169	84.506	8.13161	0.685613	0.898589	31.0636	76.3359	93.8967	23.0047	gabazine grunt
15_237	PAGcd	0.082	8	0.118558	0.811739	14.6054	8.36987	86.048	9.72699	0.585736	0.892018	52.29	74.6269	100	34	gabazine grunt
15_237	PAGcd	0.08245	8	0.043803	0.849715	5.15501	7.71408	85.5148	9.02075	0.786512	0.901933	14.6751	72.7273	96.1539	32.2115	gabazine grunt
15_237	PAGcd	0.08325	8	0.050883	0.862532	5.89931	5.98293	84.4445	7.08505	0.743983	0.910837	22.4272	76.6283	93.4579	21.9626	gabazine grunt
15_237	PAGcd	0.08195	8	0.093807	0.825578	11.3625	7.33772	85.95	8.5372	0.637126	0.908554	42.602	76.0456	96.6184	27.0531	gabazine grunt
15_237	PAGcd	0.0703	7	0.051942	0.858771	6.04844	7.94194	85.9395	9.24132	0.794124	0.912394	14.8932	76.9231	98.5222	28.0788	gabazine grunt
15_237	PAGcd	0.08295	8	0.071405	0.828718	8.61637	7.70091	84.9744	9.06263	0.737777	0.906747	22.9026	76.3359	96.6184	26.57	gabazine grunt
15_237	PAGcd	0.07025	7	0.029917	0.867751	3.44769	6.25852	85.7896	7.2952	0.832506	0.900764	8.19919	76.9231	93.8967	22.0657	gabazine grunt
15_237	PAGcd	0.07025	7	0.067006	0.843024	7.94831	6.94442	85.8932	8.08494	0.706445	0.89727	27.012	75.4717	93.4579	23.8318	gabazine grunt
15_237	PAGcd	0.0791	7	0.016872	0.917767	1.83841	5.78172	76.2469	7.58289	0.896841	0.94272	5.11558	66.2252	80.3213	21.2851	gabazine grunt
15_237	PAGcd	0.06075	6	0.020811	0.882189	2.35899	5.01712	82.5522	6.07751	0.853593	0.916526	7.37276	75.4717	88.8889	17.7778	gabazine grunt
15_237	PAGcd	0.05955	6	0.025995	0.879545	2.95555	4.56909	84.1717	5.4283	0.840219	0.908657	8.14522	76.6283	88.1057	14.978	gabazine grunt
15_237	PAGcd	0.0824	8	0.047759	0.862788	5.53543	6.05091	85.3208	7.09195	0.78678	0.913397	16.0931	76.9231	94.3396	22.6415	gabazine grunt
15_237	PAGcd	0.0706	7	0.05715	0.858835	6.6544	7.5636	85.5725	8.83883	0.750906	0.91849	22.3177	72.9927	94.7867	29.8578	gabazine grunt
15_237	PAGcd	0.0821	8	0.055555	0.861692	6.44717	5.55689	85.5652	6.49433	0.765483	0.90925	18.7812	79.3651	93.8967	18.3099	gabazine grunt
15_237	PAGcd	0.0717	7	0.087106	0.850861	10.2374	7.24314	84.2138	8.60089	0.654649	0.897969	37.168	73.8007	93.4579	26.6355	gabazine grunt
15_237	PAGcd	0.08455	8	0.090118	0.846157	10.6503	6.66766	83.2668	8.00759	0.636031	0.915141	43.8831	72.2022	91.7431	27.0642	gabazine grunt
15_237	PAGcd	0.08495	8	0.064998	0.854343	7.6079	6.35954	82.8211	7.67865	0.712183	0.908673	27.5899	73.5294	92.1659	25.3456	gabazine grunt
15_237	PAGcd	0.07075	7	0.041287	0.864309	4.77693	6.57432	85.2361	7.71307	0.786978	0.901167	14.5097	75.7576	93.0233	22.7907	gabazine grunt
15_237	PAGcd	0.08255	8	0.072504	0.851189	8.51797	7.43301	85.3495	8.70892	0.708706	0.909616	28.3489	74.9064	96.6184	28.9855	gabazine grunt
15_237	PAGcd	0.084	8	0.066705	0.870289	7.66473	6.07035	83.7142	7.25127	0.718981	0.931053	29.4962	74.0741	93.0233	25.5814	gabazine grunt
15_237	PAGcd	0.0826	8	0.076488	0.845189	9.04986	7.60464	85.3426	8.91072	0.665521	0.899186	35.1101	72.9927	96.1539	31.7308	gabazine grunt
15_237	PAGcd	0.0702	7	0.027099	0.87574	3.09443	6.5637	85.9015	7.64096	0.845811	0.911391	7.75361	75.4717	93.4579	23.8318	gabazine grunt
15_237	PAGcd	0.08525	8	0.087929	0.859034	10.2358	7.84973	82.7772	9.48295	0.649222	0.917513	41.325	69.9301	93.0233	33.0233	gabazine grunt
15_237	PAGcd	0.06975	7	0.036369	0.867065	4.19447	6.21004	86.404	7.18721	0.81158	0.901194	11.0419	76.9231	93.4579	21.4953	gabazine grunt
15_237	PAGcd	0.0828	8	0.049202	0.858542	5.73083	6.44529	84.9683	7.58552	0.753452	0.902901	19.8352	75.4717	93.0233	23.2558	gabazine grunt
15_237	PAGcd	0.0821	8	0.0562	0.849372	6.6167	6.63819	85.7085	7.74507	0.719585	0.892583	24.0414	76.0456	93.8967	23.4742	gabazine grunt
15_237	PAGcd	0.084	8	0.085982	0.857364	10.0286	6.79126	83.8224	8.10197	0.650807	0.917614	40.9963	73.5294	91.3242	24.2009	gabazine grunt
15_237	PAGcd	0.08355	8	0.032711	0.866524	3.77501	6.35466	84.186	7.54836	0.794386	0.899346	13.2126	76.9231	93.0233	20.9302	gabazine grunt
15_237	PAGcd	0.06945	7	0.020365	0.890448	2.28708	5.33445	86.6663	6.15516	0.859683	0.919805	6.99344	80	93.4579	16.8224	gabazine grunt
15_237	PAGcd	0.0696	7	0.04441	0.857933	5.17644	7.16193	86.7028	8.26032	0.769336	0.89867	16.8112	76.6283	96.6184	26.087	gabazine grunt
15_237	PAGcd	0.08215	8	0.079458	0.849976	9.3483	7.11397	85.727	8.29839	0.66184	0.898352	35.7356	74.9064	94.7867	26.5403	gabazine grunt
15_237	PAGcd	0.0814	8	0.047677	0.84967	5.6112	6.10744	86.3634	7.07179	0.759686	0.893173	17.5714	77.821	95.6938	22.9665	gabazine grunt
15_237	PAGcd	0.0592	6	0.126699	0.83821	15.1154	8.51319	85.1885	9.99335	0.579921	0.897382	54.7421	71.9424	93.8967	30.5164	gabazine grunt
15_237	PAGcd	0.07075	7	0.050447	0.844477	5.97373	6.64506	85.2443	7.79531	0.740034	0.889146	20.1493	76.9231	92.5926	20.3704	gabazine grunt
15_237	PAGcd	0.0692	7	0.040449	0.858871	4.70953	6.48552	87.1179	7.44454	0.801258	0.899053	12.2052	77.2201	94.7867	22.7488	gabazine grunt
15_237	PAGcd	0.07025	7	0.086523	0.834094	10.3732	7.13982	85.9295	8.30892	0.656981	0.904764	37.7154	74.0741	93.4579	26.1682	gabazine grunt
15_237	PAGcd	0.08435	8	0.137322	0.818905	16.769	7.53994	83.5756	9.02169	0.491981	0.898876	82.7054	72.7273	93.8967	29.108	gabazine grunt
15_237	PAGcd	0.0715	7	0.110861	0.852692	13.0013	7.95831	84.5582	9.41164	0.605833	0.926095	52.8631	72.2022	95.2381	31.9048	gabazine grunt
15_237	PAGcd	0.07135	7	0.054405	0.844173	6.44476	7.60795	84.6439	8.98819	0.740001	0.891473	20.4693	75.188	97.0874	29.1262	gabazine grunt
15_237	PAGcd	0.07245	7	0.0425	0.848354	5.00974	4.84381	83.0573	5.83189	0.797693	0.903964	13.3222	76.6283	88.1057	14.978	gabazine grunt
15_237	PAGcd	0.0841	8	0.051267	0.866854	5.91418	6.42928	83.6645	7.6846	0.775389	0.923459	19.0963	74.3494	91.3242	22.8311	gabazine grunt
15_237	PAGcd	0.09725	9	0.123584	0.809776	15.2615	5.63109	82.5953	6.81768	0.536372	0.89608	67.0631	74.3494	92.1659	23.9631	gabazine grunt
15_237	PAGcd	0.08385	8	0.058217	0.869999	6.69161	6.94656	83.9999	8.26973	0.738852	0.9137	23.6647	71.9424	92.5926	28.7037	gabazine grunt
15_237	PAGcd	0.09635	9	0.037565	0.871562	4.31005	5.96126	83.4055	7.14732	0.788024	0.912513	15.7976	75.188	91.7431	22.0184	gabazine grunt
15_237	PAGcd	0.0821	8	0.094013	0.852679	11.0256	6.61937	85.6805	7.72564	0.632057	0.911269	44.1752	78.125	97.561	24.8781	gabazine grunt
15_237	PAGcd	0.0959	9	0.025848	0.884126	2.92354	6.26015	83.8418	7.46662	0.825614	0.907716	9.94439	73.2601	90.9091	24.0909	gabazine grunt
15_237	PAGcd	0.10825	10	0.091081	0.84251	10.8106	5.96849	83.5228	7.14595	0.612907	0.918493	49.8585	75.7576	91.3242	20.548	gabazine grunt
15_237	PAGcd	0.10845	10	0.079027	0.862139	9.16638	6.13959	83.3846	7.36298	0.658112	0.921227	39.9803	76.0456	92.5926	21.7593	gabazine grunt
15_237	PAGcd	0.1072	10	0.033954	0.873838	3.88557	5.7037	84.294	6.76644	0.80809	0.915034	13.2342	76.9231	92.5926	20.3704	gabazine grunt
15_237	PAGcd	0.0952	9	0.031151	0.883294	3.5267	5.95111	84.394	7.05158	0.839528	0.921117	9.71846	77.2201	93.4579	21.028	gabazine grunt
15_237	PAGcd	0.09655	9	0.156138	0.82193	18.9965	6.98256	83.3769	8.3747	0.432125	0.912468	111.158	73.5294	93.0233	26.5116	gabazine grunt
15_237	PAGcd	0.08295	8	0.047401	0.874936	5.41769	6.22334	84.7871	7.33997	0.762752	0.915872	20.0746	75.188	92.5926	23.1482	gabazine grunt
15_237	PAGcd	0.08305	8	0.036584	0.87211	4.1949	6.27773	84.6781	7.41364	0.803498	0.910941	13.372	78.125	93.4579	19.6262	gabazine grunt
15_237	PAGcd	0.09585	9	0.089946	0.848755	10.5974	6.62346	83.9283	7.89181	0.631074	0.922161	46.1256	74.6269	91.7431	22.9358	gabazine grunt
15_237	PAGcd	0.0824	8	0.025171	0.873037	2.88317	5.60922	85.2679	6.57835	0.823424	0.895979	8.81143	77.821	93.0233	19.5349	gabazine grunt
15_237	PAGcd	0.0947	9	0.046153	0.869407	5.30853	5.87641	84.8256	6.92764	0.761064	0.91174	19.798	78.4314	93.0233	18.6046	gabazine grunt
15_237	PAGcd	0.08295	8	0.038816	0.880413	4.40883	6.28973	84.7973	7.41737	0.792938	0.919152	15.9173	74.3494	93.8967	26.2911	gabazine grunt
15_237	PAGcd	0.09515	9	0.111722	0.823394	13.5685	7.21985	84.6099	8.5331	0.560982	0.902226	60.8297	74.3494	97.0874	30.5825	gabazine grunt
15_237	PAGcd	0.09455	9	0.105277	0.837772	12.5664	7.66652	85.2173	8.99643	0.572028	0.907791	58.6969	75.188	96.6184	28.5024	gabazine grunt
15_237	PAGcd	0.0838	8	0.091947	0.846549	10.8613	6.53382	83.975	7.78068	0.63888	0.926314	44.9903	76.3359	90.9091	19.0909	gabazine grunt
15_237	PAGcd	0.08255	8	0.067178	0.854643	7.8603	5.69399	85.135	6.68818	0.693165	0.901392	30.0399	75.4717	92.5926	22.6852	gabazine grunt
15_237	PAGcd	0.08285	8	0.058879	0.869833	6.76903	5.28928	84.7744	6.23924	0.72924	0.91182	25.037	77.821	91.3242	17.3516	gabazine grunt
15_237	PAGcd	0.08215	8	0.10254	0.825814	12.4168	7.18836	85.7319	8.3847	0.588676	0.900465	52.9646	76.3359	96.1539	25.9615	gabazine grunt
15_237	PAGcd	0.05695	6	0.013866	0.887381	1.56255	5.13301	88.0391	5.83038	0.865164	0.898218	3.82052	81.3008	93.8967	15.493	gabazine grunt
15_237	PAGcd	0.0831	8	0.161023	0.815897	19.7357	8.23575	84.9431	9.69561	0.421283	0.894756	112.389	72.2022	95.6938	32.5359	gabazine grunt
15_237	PAGcd	0.08165	8	0.052785	0.856822	6.16052	6.48406	86.1402	7.52733	0.75032	0.904345	20.5279	79.0514	96.6184	22.2222	gabazine grunt
15_237	PAGcd	0.0837	8	0.162036	0.817887	19.8115	7.3717	84.1973	8.75527	0.423618	0.907474	114.22	72.9927	92.5926	26.8518	gabazine grunt
15_237	PAGcd	0.06975	7	0.043468	0.866485	5.01654	6.46654	86.4269	7.4821	0.778089	0.901646	15.8795	77.821	94.3396	21.2264	gabazine grunt
15_237	PAGcd	0.0686	7	0.044128	0.849946	5.19191	7.08159	87.9478	8.05203	0.782099	0.89436	14.3538	78.4314	96.1539	22.5962	gabazine grunt
15_237	PAGcd	0.0563	6	0.024256	0.868658	2.7923	4.11278	88.9629	4.62303	0.829875	0.892967	7.60257	83.682	93.8967	12.2066	gabazine grunt
15_237	PAGcd	0.07055	7	0.120199	0.807784	14.8801	7.89477	85.6863	9.21357	0.556783	0.889315	59.7238	72.7273	93.8967	29.108	gabazine grunt
15_237	PAGcd	0.02655	3	0.042904	0.900739	4.76319	1.00322	75.3363	1.33165	0.870853	0.9499	9.07697	74.6269	76.0456	1.90114	gabazine grunt
15_237	PAGcd	0.07155	7	0.016758	0.860472	1.94759	5.42183	84.1461	6.44335	0.840764	0.880154	4.68504	77.5194	91.7431	18.3486	gabazine grunt
15_237	PAGcd	0.07	7	0.022329	0.871831	2.56117	4.69454	85.9297	5.46324	0.834897	0.896573	7.38717	79.0514	91.7431	16.0551	gabazine grunt
15_237	PAGcd	0.0729	7	0.06976	0.858665	8.12427	5.31934	82.602	6.43972	0.710297	0.936568	31.8559	74.0741	86.9565	17.3913	gabazine grunt
15_237	PAGcd	0.0698	7	0.034262	0.877515	3.90444	4.42938	86.1473	5.14163	0.810299	0.911258	12.4595	80.3213	93.0233	15.814	gabazine grunt
15_237	PAGcd	0.0836	8	0.147312	0.806046	18.2759	7.29822	84.305	8.65692	0.544593	0.913752	67.7863	71.6846	93.4579	30.3738	gabazine grunt
15_237	PAGcd	0.07145	7	0.060298	0.874827	6.89262	6.04183	84.3413	7.16355	0.761812	0.964171	26.5628	75.7576	91.3242	20.548	gabazine grunt
15_237	PAGcd	0.0712	7	0.055306	0.857952	6.44629	6.53753	84.7084	7.71769	0.73687	0.899519	22.0731	74.6269	90.9091	21.8182	gabazine grunt
15_237	PAGcd	0.0838	8	0.069249	0.84918	8.1548	4.78146	83.7834	5.70693	0.737979	0.907503	22.9714	74.3494	87.3362	17.4672	gabazine grunt
15_237	PAGcd	0.09645	9	0.058221	0.855883	6.80243	5.85244	83.3073	7.02513	0.722055	0.9081	25.7661	75.188	90.9091	20.9091	gabazine grunt
15_237	PAGcd	0.08235	8	0.018248	0.879215	2.07554	4.14683	85.179	4.86837	0.851755	0.902861	6.00013	78.7402	89.6861	13.9014	gabazine grunt
15_237	PAGcd	0.0841	8	0.155742	0.832306	18.7121	5.89383	83.6016	7.0499	0.449629	0.907511	101.836	74.9064	89.6861	19.7309	gabazine grunt
15_237	PAGcd	0.09655	9	0.084525	0.857825	9.85346	5.6332	83.1979	6.77085	0.68747	0.919938	33.8149	75.188	89.6861	19.2825	gabazine grunt
15_237	PAGcd	0.0957	9	0.079303	0.862742	9.19193	6.3369	84.0208	7.54206	0.669256	0.911035	36.1265	74.6269	91.7431	22.9358	gabazine grunt
15_237	PAGcd	0.08315	8	0.107131	0.852653	12.5645	6.63083	84.6483	7.83338	0.591632	0.919318	55.3868	73.5294	92.5926	25.9259	gabazine grunt
15_237	PAGcd	0.0804	8	0.024367	0.883528	2.75788	6.15221	87.4243	7.03719	0.844318	0.909531	7.72376	80.3213	97.561	21.4634	gabazine grunt
15_237	PAGcd	0.08285	8	0.035965	0.885584	4.06117	6.00247	84.865	7.07296	0.812495	0.93343	14.8844	75.4717	91.3242	21.0046	gabazine grunt
15_237	PAGcd	0.0818	8	0.041641	0.861584	4.83302	6.21017	85.9662	7.22396	0.771023	0.904961	17.3714	77.2201	93.4579	21.028	gabazine grunt
15_237	PAGcd	0.08265	8	0.051403	0.872196	5.8935	7.64696	85.2961	8.96519	0.768606	0.921763	19.9265	75.7576	93.8967	23.9437	gabazine grunt
15_237	PAGcd	0.08165	8	0.039105	0.882011	4.43363	6.18368	86.1237	7.18001	0.791914	0.922086	16.4376	76.3359	93.0233	21.8605	gabazine grunt
15_237	PAGcd	0.08325	8	0.063	0.860349	7.32263	6.82473	84.5727	8.06966	0.708556	0.906488	27.9345	73.5294	91.7431	24.7706	gabazine grunt
15_237	PAGcd	0.08245	8	0.077671	0.848971	9.14889	6.72759	85.3681	7.88068	0.670978	0.908539	35.4052	76.0456	92.1659	21.1982	gabazine grunt
15_237	PAGcd	0.0812	8	0.027812	0.882113	3.15293	4.78805	86.4369	5.53935	0.833622	0.912652	9.48025	79.3651	92.1659	16.129	gabazine grunt
15_237	PAGcd	0.08115	8	0.041221	0.870585	4.73484	6.6025	86.7052	7.61488	0.803566	0.9087	13.0834	75.7576	95.6938	26.3158	gabazine grunt
15_237	PAGcd	0.08005	8	0.039628	0.861639	4.59916	7.17258	87.9415	8.15608	0.793291	0.900668	13.5357	79.3651	98.5222	24.1379	gabazine grunt
15_237	PAGcd	0.06965	7	0.056626	0.850233	6.66001	4.87905	86.3776	5.64852	0.739229	0.912381	23.4232	80	91.7431	14.6789	gabazine grunt
15_237	PAGcd	0.09435	9	0.082634	0.843041	9.80192	7.02077	85.3042	8.23028	0.640554	0.919919	43.613	73.8007	93.8967	27.23	gabazine grunt
15_237	PAGcd	0.08245	8	0.156698	0.822834	19.0437	7.51903	85.5159	8.79254	0.438725	0.903704	105.984	71.4286	93.0233	30.2326	gabazine grunt
15_237	PAGcd	0.08225	8	0.089193	0.823329	10.8332	7.91346	85.7552	9.22796	0.608925	0.882271	44.8898	74.0741	93.8967	26.7606	gabazine grunt
15_237	PAGcd	0.0697	7	0.035694	0.85834	4.15849	7.36014	86.6099	8.49803	0.801527	0.899843	12.2661	78.125	95.6938	22.488	gabazine grunt
15_237	PAGcd	0.0684	7	0.026924	0.854861	3.14954	5.01508	87.9608	5.70149	0.80093	0.884923	10.487	80.6452	93.4579	15.8879	gabazine grunt
15_237	PAGcd	0.0702	7	0.067591	0.858799	7.87042	6.42744	85.8883	7.48348	0.709892	0.904792	27.4549	75.7576	92.1659	21.659	gabazine grunt
15_237	PAGcd	0.0813	8	0.072503	0.831936	8.715	6.23558	86.4928	7.20937	0.715012	0.906637	26.8002	77.2201	95.2381	23.3333	gabazine grunt
15_237	PAGcd	0.0685	7	0.057429	0.843213	6.81071	6.18747	87.9592	7.03447	0.749809	0.892592	19.0426	78.7402	96.1539	22.1154	gabazine grunt
15_237	PAGcd	0.06915	7	0.020608	0.864661	2.38334	6.39789	87.1659	7.3399	0.823696	0.885525	7.50626	79.0514	94.7867	19.9052	gabazine grunt
15_237	PAGcd	0.0689	7	0.0292	0.865518	3.37371	5.64647	87.3912	6.46114	0.813385	0.900654	10.7291	80	93.8967	17.3709	gabazine grunt
15_237	PAGcd	0.05955	6	0.044345	0.836259	5.30284	7.7664	84.5298	9.18777	0.747321	0.863028	15.483	74.6269	95.2381	27.6191	gabazine grunt
15_237	PAGcd	0.08385	8	0.07763	0.839182	9.25062	7.52451	84.0456	8.95289	0.651409	0.888263	36.3603	74.3494	96.6184	29.9517	gabazine grunt
15_237	PAGcd	0.0844	8	0.117907	0.838982	14.0535	6.65021	83.4175	7.9722	0.558403	0.921657	65.0522	71.6846	90.4977	26.2443	gabazine grunt
15_237	PAGcd	0.058	6	0.049974	0.849885	5.88009	6.86819	86.6402	7.92725	0.787588	0.899032	14.1501	77.821	96.1539	23.5577	gabazine grunt
15_237	PAGcd	0.08365	8	0.049838	0.854874	5.82989	5.8995	84.0334	7.02042	0.741287	0.888432	19.85	75.188	93.8967	24.8826	gabazine grunt
15_237	PAGcd	0.0833	8	0.024217	0.851342	2.84456	5.51343	84.3432	6.5369	0.804752	0.875315	8.76819	76.3359	92.1659	20.7373	gabazine grunt
15_237	PAGcd	0.1211	11	0.129555	0.819736	15.8045	6.35627	83.0029	7.65789	0.467756	0.916511	95.9381	76.0456	92.5926	21.7593	gabazine grunt
15_237	PAGcd	0.1065	10	0.050894	0.857141	5.93762	5.68769	84.8329	6.70458	0.77534	0.922671	19.0022	78.4314	95.2381	21.4286	gabazine grunt
15_237	PAGcd	0.08225	8	0.037727	0.86625	4.3552	5.78522	85.442	6.77093	0.799669	0.907494	13.4837	77.5194	92.5926	19.4444	gabazine grunt
15_237	PAGcd	0.08405	8	0.106575	0.844716	12.6166	6.97894	83.8255	8.32556	0.584937	0.901293	54.0837	70.4225	90.9091	29.0909	gabazine grunt
15_237	PAGcd	0.0946	9	0.052468	0.871949	6.01734	4.71773	84.7999	5.56337	0.761985	0.928627	21.8694	77.2201	90.9091	17.7273	gabazine grunt
15_237	PAGcd	0.10755	10	0.038905	0.887068	4.38577	5.50145	84.0034	6.54908	0.797341	0.933174	17.0358	75.7576	91.3242	20.548	gabazine grunt
15_237	PAGcd	0.0948	9	0.030756	0.87999	3.49505	5.91339	84.7476	6.97765	0.832357	0.916982	10.167	78.125	92.5926	18.5185	gabazine grunt
15_237	PAGcd	0.1199	11	0.046713	0.862732	5.41459	5.59675	83.7311	6.68419	0.774522	0.905516	16.9129	76.9231	93.4579	21.4953	gabazine grunt
15_237	PAGcd	0.0959	9	0.076073	0.86175	8.82771	6.74282	83.9031	8.03644	0.696128	0.929264	33.4905	72.9927	93.8967	28.6385	gabazine grunt
15_237	PAGcd	0.09405	9	0.046395	0.871256	5.32509	5.88358	85.4167	6.88809	0.792846	0.921061	16.1715	77.5194	93.0233	20	gabazine grunt
15_237	PAGcd	0.09505	9	0.04636	0.88271	5.25202	6.46449	84.5985	7.64137	0.780219	0.931219	19.3534	74.6269	93.4579	25.2336	gabazine grunt
15_235	PAGcd	0.07545	7	0.052586	0.791459	6.64418	4.60783	79.7502	5.77782	0.680523	0.84377	23.9884	73.2601	84.0336	14.7059	gabazine grunt
15_235	PAGcd	0.072	7	0.023399	0.788789	2.9664	2.91782	83.4188	3.4978	0.759804	0.821102	8.06761	79.0514	87.3362	10.4803	gabazine grunt
15_235	PAGcd	0.07245	7	0.067047	0.754572	8.88545	4.06483	82.9887	4.89806	0.605116	0.798543	31.9653	75.7576	87.3362	15.2838	gabazine grunt
15_235	PAGcd	0.07265	7	0.021921	0.787236	2.7846	2.61458	82.6571	3.16317	0.752828	0.823517	9.38984	79.3651	85.4701	7.69231	gabazine grunt
15_235	PAGcd	0.07465	7	0.090017	0.777234	11.5818	5.59298	80.7168	6.92915	0.576987	0.833566	44.4686	70.922	86.9565	22.6087	gabazine grunt
15_235	PAGcd	0.0762	7	0.14931	0.76287	19.5721	5.97388	79.1329	7.54917	0.426292	0.849469	99.2692	69.4444	85.4701	23.0769	gabazine grunt
15_235	PAGcd	0.0616	6	0.023282	0.793965	2.93233	3.87398	81.3188	4.76394	0.756714	0.820277	8.3999	76.0456	85.4701	12.3932	gabazine grunt
15_235	PAGcd	0.06085	6	0.021987	0.790928	2.77991	3.36028	82.2809	4.0839	0.768284	0.83017	8.05518	77.5194	85.4701	10.2564	gabazine grunt
15_235	PAGcd	0.0616	6	0.043813	0.777448	5.63553	2.72248	81.2421	3.35107	0.714475	0.841737	17.8119	77.5194	84.7458	9.32203	gabazine grunt
15_235	PAGcd	0.05775	6	0.016714	0.783347	2.1337	3.39321	86.6855	3.91439	0.761996	0.801191	5.14373	82.9875	90.4977	9.04977	gabazine grunt
15_235	PAGcd	0.0948	9	0.024244	0.788228	3.07576	2.94178	84.4773	3.48233	0.746935	0.816916	9.3691	80	89.2857	11.6071	gabazine grunt
15_235	PAGcd	0.08475	8	0.024351	0.806307	3.02007	2.92591	82.6832	3.53869	0.76685	0.836901	9.13496	79.0514	87.3362	10.4803	gabazine grunt
15_235	PAGcd	0.08715	8	0.036941	0.78422	4.71058	4.33869	80.5279	5.38781	0.700598	0.817197	16.6428	73.2601	84.7458	15.678	gabazine grunt
15_235	PAGcd	0.0736	7	0.059962	0.748983	8.00572	6.84312	81.9846	8.34683	0.628694	0.794777	26.4171	73.2601	93.0233	26.9767	gabazine grunt
15_235	PAGcd	0.07315	7	0.024181	0.80259	3.01282	4.26028	82.2081	5.18231	0.760582	0.830251	9.15994	77.2201	87.3362	13.1004	gabazine grunt
15_235	PAGcd	0.06355	6	0.029966	0.8054	3.72062	2.75307	78.7575	3.49563	0.779646	0.86331	10.731	74.3494	80.9717	8.90688	gabazine grunt
15_235	PAGcd	0.0721	7	0.018744	0.789427	2.37438	2.32197	83.2718	2.78843	0.762513	0.811916	6.47898	80	86.2069	7.75862	gabazine grunt
15_235	PAGcd	0.09805	9	0.044883	0.777843	5.77017	2.55717	81.6608	3.13145	0.693447	0.838223	20.8777	78.7402	85.4701	8.54701	gabazine grunt
15_235	PAGcd	0.0861	8	0.10165	0.742383	13.6924	7.07099	81.8196	8.64217	0.499234	0.818272	63.9054	72.2022	92.5926	28.2407	gabazine grunt
15_235	PAGcd	0.07475	7	0.107069	0.72488	14.7706	4.66986	80.5031	5.80084	0.497944	0.786767	58.0032	72.4638	85.8369	18.4549	gabazine grunt
15_235	PAGcd	0.08665	8	0.074394	0.768336	9.68252	6.26587	81.1984	7.71674	0.607951	0.827979	36.1918	71.9424	90.9091	26.3636	gabazine grunt
15_235	PAGcd	0.0624	6	0.016008	0.793211	2.01815	2.91883	80.2141	3.6388	0.76552	0.809837	5.7892	76.3359	83.3333	9.16667	gabazine grunt
15_235	PAGcd	0.0963	9	0.048093	0.756561	6.35673	3.46542	83.1986	4.16524	0.653737	0.808866	23.7296	78.4314	88.8889	13.3333	gabazine grunt
15_235	PAGcd	0.0705	7	0.02083	0.774468	2.68958	1.82164	85.1388	2.13961	0.740805	0.798166	7.74304	82.9875	87.3362	5.24017	gabazine grunt
15_235	PAGcd	0.08665	8	0.059038	0.778878	7.57991	3.12228	80.8875	3.86004	0.64603	0.843144	30.5116	76.9231	85.1064	10.6383	gabazine grunt
15_235	PAGcd	0.10005	9	0.06544	0.772708	8.46898	1.89676	79.9991	2.37098	0.629736	0.85318	35.4822	77.821	82.9875	6.639	gabazine grunt
15_235	PAGcd	0.0627	6	0.033645	0.794475	4.23484	3.90176	79.9037	4.88308	0.746764	0.851411	14.0134	73.5294	83.682	13.8075	gabazine grunt
15_235	PAGcd	0.0616	6	0.027426	0.792237	3.46187	3.50798	81.2916	4.3153	0.763053	0.833714	9.26037	76.3359	85.1064	11.4894	gabazine grunt
15_235	PAGcd	0.0623	6	0.03551	0.800552	4.43565	4.29763	80.445	5.34232	0.752371	0.854096	13.5206	74.3494	84.3882	13.5021	gabazine grunt
15_235	PAGcd	0.06275	6	0.038553	0.789254	4.88469	3.91202	79.8396	4.89985	0.752678	0.855524	13.6641	73.8007	83.3333	12.9167	gabazine grunt
15_235	PAGcd	0.08465	8	0.07932	0.751195	10.5592	4.22515	82.879	5.09798	0.584793	0.817643	39.8176	76.9231	88.1057	14.5374	gabazine grunt
15_235	PAGcd	0.09745	9	0.12243	0.751793	16.2851	3.33278	82.216	4.05369	0.43349	0.824285	90.1508	75.4717	85.4701	13.2479	gabazine grunt
15_235	PAGcd	0.08745	8	0.074334	0.76433	9.72534	5.10283	80.3347	6.35196	0.585636	0.811231	38.5212	71.4286	86.9565	21.7391	gabazine grunt
15_235	PAGcd	0.0745	7	0.034232	0.779518	4.39137	4.14826	80.7189	5.13915	0.737046	0.826573	12.1466	74.3494	85.1064	14.4681	gabazine grunt
15_235	PAGcd	0.0634	6	0.03805	0.770553	4.93805	5.94549	79.2373	7.5034	0.69925	0.812303	16.1677	70.4225	85.1064	20.8511	gabazine grunt
15_235	PAGcd	0.1256	10	0.119189	0.729287	16.3432	14.7154	76.0454	19.3508	0.488105	0.815856	67.1475	37.8072	85.1064	125.106	gabazine grunt
15_235	PAGcd	0.08575	8	0.046615	0.780199	5.9748	3.48038	81.7599	4.25683	0.676023	0.82048	21.3686	76.6283	86.9565	13.4783	gabazine grunt
15_235	PAGcd	0.07475	7	0.032991	0.771885	4.27413	3.94307	80.4285	4.90259	0.716113	0.805781	12.5215	75.7576	84.7458	11.8644	gabazine grunt
15_235	PAGcd	0.0631	6	0.020321	0.800044	2.53995	2.75992	79.3159	3.47965	0.77642	0.835817	7.65011	76.0456	82.9875	9.12863	gabazine grunt
15_235	PAGcd	0.08165	8	0.121532	0.703764	17.2689	2.7732	85.8108	3.23176	0.429969	0.791156	84.0029	80.6452	88.4956	9.73451	gabazine grunt
15_235	PAGcd	0.11875	11	0.063879	0.731377	8.73407	3.88151	84.3713	4.60051	0.614886	0.82052	33.4426	77.5194	91.3242	17.8082	gabazine grunt
15_235	PAGcd	0.09605	9	0.056997	0.780446	7.30313	4.18077	83.4755	5.00838	0.64131	0.831175	29.6059	76.9231	89.2857	16.0714	gabazine grunt
15_235	PAGcd	0.08645	8	0.038755	0.80505	4.814	3.36829	81.0927	4.15362	0.729175	0.857353	17.5784	76.0456	85.8369	12.8755	gabazine grunt
15_235	PAGcd	0.07645	7	0.046214	0.774938	5.96353	5.31785	78.8015	6.74841	0.681636	0.818811	20.1244	69.4444	84.0336	21.0084	gabazine grunt
15_235	PAGcd	0.04925	5	0.02738	0.800291	3.42123	3.95515	81.3632	4.86111	0.76659	0.833919	8.78294	76.6283	85.8369	12.0172	gabazine grunt
15_235	PAGcd	0.0634	6	0.076546	0.75295	10.1661	5.28651	79.1653	6.67781	0.605366	0.820072	35.4671	70.4225	84.0336	19.3277	gabazine grunt
15_235	PAGcd	0.0852	8	0.039775	0.775892	5.12638	3.65479	82.3007	4.44078	0.695345	0.80917	16.3696	76.6283	86.9565	13.4783	gabazine grunt
15_235	PAGcd	0.07485	7	0.06665	0.782312	8.51968	4.83825	80.4101	6.01698	0.647954	0.86057	32.8134	72.7273	86.2069	18.5345	gabazine grunt
15_235	PAGcd	0.0738	7	0.042249	0.768624	5.49673	6.17646	70.1076	8.80998	0.684236	0.811656	18.6222	0.573756	90.4977	15672.9	gabazine grunt
15_235	PAGcd	0.06235	6	0.033555	0.790415	4.24528	5.18567	80.4711	6.44414	0.753436	0.850992	12.9481	72.4638	85.8369	18.4549	gabazine grunt
15_235	PAGcd	0.0942	9	0.090003	0.742858	12.1157	5.03702	85.1856	5.91299	0.532754	0.826432	55.1245	77.821	92.5926	18.9815	gabazine grunt
15_235	PAGcd	0.0942	9	0.133192	0.729232	18.2648	4.15172	85.0999	4.87865	0.400747	0.830236	107.172	79.6813	91.7431	15.1376	gabazine grunt
15_235	PAGcd	0.09415	9	0.056407	0.764245	7.38075	2.82797	85.0528	3.32496	0.642013	0.823786	28.313	81.3008	88.8889	9.33333	gabazine grunt
15_235	PAGcd	0.07435	7	0.041031	0.800999	5.1225	4.66605	80.927	5.76575	0.745223	0.877165	17.7051	75.188	85.8369	14.1631	gabazine grunt
15_235	PAGcd	0.0774	7	0.051427	0.777943	6.61066	4.33141	77.7376	5.57183	0.667102	0.827384	24.0266	69.2041	80.6452	16.5323	gabazine grunt
15_235	PAGcd	0.07385	7	0.029834	0.788098	3.7856	3.67691	81.3822	4.51807	0.739105	0.829883	12.2821	77.5194	86.2069	11.2069	gabazine grunt
15_235	PAGcd	0.07395	7	0.015954	0.783805	2.03539	3.73315	81.2777	4.59309	0.753674	0.797333	5.79292	76.6283	86.2069	12.5	gabazine grunt
15_235	PAGcd	0.0757	7	0.121936	0.764297	15.9541	4.64644	79.5061	5.84414	0.496488	0.871923	75.6181	70.4225	82.9875	17.8423	gabazine grunt
15_235	PAGcd	0.07295	7	0.028354	0.765959	3.70171	6.19642	82.6299	7.499	0.71776	0.798572	11.2589	74.3494	92.1659	23.9631	gabazine grunt
15_235	PAGcd	0.06265	6	0.043577	0.777751	5.603	4.44043	80.018	5.54929	0.706498	0.832666	17.8581	72.4638	83.3333	15	gabazine grunt
15_235	PAGcd	0.06325	6	0.026581	0.814646	3.26293	4.39326	79.2542	5.54325	0.789442	0.864856	9.55283	72.4638	82.9875	14.5228	gabazine grunt
15_235	PAGcd	0.0617	6	0.030256	0.784415	3.85717	2.84928	81.1181	3.51251	0.752112	0.83934	11.5977	77.5194	83.682	7.94979	gabazine grunt
15_235	PAGcd	0.11035	10	0.052932	0.754981	7.01104	3.63211	81.6979	4.44578	0.64141	0.811712	26.5513	78.125	88.1057	12.7753	gabazine grunt
15_235	PAGcd	0.07405	7	0.025134	0.786676	3.19494	3.72304	81.1707	4.58668	0.758555	0.822513	8.43157	75.4717	85.1064	12.766	gabazine grunt
15_235	PAGcd	0.07445	7	0.027379	0.791402	3.45956	3.70896	80.7366	4.59389	0.746127	0.834678	11.8681	74.6269	84.7458	13.5593	gabazine grunt
15_235	PAGcd	0.06215	6	0.044258	0.779039	5.68108	3.35028	80.5637	4.15855	0.735053	0.860677	17.0906	76.0456	83.682	10.0418	gabazine grunt
15_235	PAGcd	0.0635	6	0.069904	0.760064	9.19717	6.42444	79.1927	8.11241	0.631324	0.833884	32.0849	68.4931	84.0336	22.6891	gabazine grunt
15_235	PAGcd	0.112	10	0.057672	0.767244	7.51678	4.33264	80.5835	5.37659	0.660836	0.822636	24.4841	70.4225	84.0336	19.3277	gabazine grunt
15_235	PAGcd	0.03805	4	0.143962	0.598379	24.0587	2.55437	78.8995	3.2375	0.443626	0.774486	74.5808	76.0456	80.9717	6.47773	gabazine grunt
15_235	PAGcd	0.1081	10	0.034207	0.783266	4.36725	3.76831	83.403	4.5182	0.715437	0.822961	15.029	79.3651	90.4977	14.0272	gabazine grunt
15_235	PAGcd	0.0961	9	0.044304	0.780182	5.67869	2.58868	83.3158	3.10707	0.688947	0.845899	22.7815	80.6452	87.7193	8.77193	gabazine grunt
15_235	PAGcd	0.085	8	0.11312	0.74785	15.126	4.43289	82.5593	5.36935	0.476545	0.811284	70.243	75.4717	89.2857	18.3036	gabazine grunt
15_235	PAGcd	0.0733	7	0.0347	0.780548	4.44557	3.81355	82.0046	4.6504	0.729177	0.822323	12.7742	76.6283	86.9565	13.4783	gabazine grunt
15_235	PAGcd	0.0618	6	0.026158	0.789034	3.31523	3.24364	81.0135	4.00383	0.762682	0.838131	9.89263	75.7576	83.682	10.4603	gabazine grunt
15_235	PAGcd	0.0748	7	0.125082	0.732424	17.0778	5.65307	80.5742	7.01598	0.454504	0.821593	80.7669	69.9301	85.1064	21.7021	gabazine grunt
15_235	PAGcd	0.0615	6	0.027907	0.771951	3.61518	3.22047	81.4034	3.95619	0.737278	0.809535	9.80049	76.9231	85.4701	11.1111	gabazine grunt
15_235	PAGcd	0.061	6	0.040521	0.751126	5.39467	5.883	82.3192	7.14657	0.680159	0.787728	15.8154	73.2601	88.4956	20.7965	gabazine grunt
15_235	PAGcd	0.09375	9	0.077483	0.759889	10.1966	3.81571	85.4868	4.4635	0.559301	0.803217	43.6107	78.7402	90.0901	14.4144	gabazine grunt
15_235	PAGcd	0.06995	7	0.034686	0.801062	4.33005	2.91636	85.8593	3.39667	0.746788	0.861466	15.3562	81.9672	88.4956	7.9646	gabazine grunt
15_235	PAGcd	0.07045	7	0.021631	0.782393	2.76473	3.12901	85.2639	3.6698	0.752908	0.812896	7.96748	80.3213	89.2857	11.1607	gabazine grunt
15_235	PAGcd	0.0623	6	0.035635	0.818825	4.35196	3.17945	80.3592	3.95655	0.796447	0.890516	11.8111	75.7576	83.682	10.4603	gabazine grunt
15_235	PAGcd	0.06245	6	0.038266	0.804751	4.755	3.30398	80.1751	4.12096	0.743991	0.863788	16.102	75.4717	83.3333	10.4167	gabazine grunt
15_235	PAGcd	0.062	6	0.014509	0.788211	1.84076	3.89913	80.7992	4.8257	0.77099	0.808862	4.91214	75.4717	84.0336	11.3445	gabazine grunt
15_235	PAGcd	0.06295	6	0.049212	0.764441	6.43759	4.99843	79.6915	6.27223	0.667514	0.802143	20.1686	71.6846	84.3882	17.7215	gabazine grunt
15_235	PAGcd	0.06295	6	0.037312	0.795816	4.6885	3.52578	79.5556	4.43185	0.760174	0.863822	13.6347	74.3494	82.9875	11.6183	gabazine grunt
15_235	PAGcd	0.11785	11	0.055276	0.725261	7.62157	2.86566	84.9395	3.37377	0.634386	0.795116	25.3363	81.6326	89.6861	9.86547	gabazine grunt
15_235	PAGcd	0.08895	8	0.065805	0.792241	8.30616	5.24864	79.0072	6.64325	0.637546	0.8443	32.4296	69.9301	85.1064	21.7021	gabazine grunt
15_235	PAGcd	0.07535	7	0.042319	0.801357	5.28086	3.44526	79.7542	4.31985	0.732507	0.877537	19.7991	74.3494	84.0336	13.0252	gabazine grunt
15_235	PAGcd	0.06225	6	0.026409	0.810409	3.25877	3.35694	80.4369	4.17338	0.773621	0.848831	9.72177	75.188	83.3333	10.8333	gabazine grunt
15_235	PAGcd	0.075	7	0.029101	0.76845	3.78692	4.25153	80.1959	5.30143	0.712484	0.79686	11.8425	73.2601	83.3333	13.75	gabazine grunt
15_235	PAGcd	0.07395	7	0.031951	0.781945	4.08614	5.02888	81.3984	6.17811	0.731123	0.824861	12.8211	74.0741	88.1057	18.9427	gabazine grunt
15_235	PAGcd	0.0492	5	0.010712	0.77983	1.37365	4.39761	81.4888	5.39658	0.771449	0.798042	3.44711	74.9064	84.0336	12.1849	gabazine grunt
15_235	PAGcd	0.0629	6	0.032185	0.788936	4.07949	2.89506	79.5768	3.63808	0.760114	0.848388	11.6132	75.7576	82.3045	8.64198	gabazine grunt
15_235	PAGcd	0.10665	9	0.036969	0.771135	4.79414	5.29958	75.3433	7.03391	0.704565	0.802681	13.9258	68.9655	81.9672	18.8525	gabazine grunt
15_235	PAGcd	0.0929	9	0.093211	0.722105	12.9083	4.77361	86.3462	5.52845	0.545481	0.801234	46.8858	78.7402	93.4579	18.6916	gabazine grunt
15_235	PAGcd	0.07305	7	0.026613	0.796385	3.34176	3.23895	82.2438	3.93824	0.742	0.818785	10.3484	77.2201	86.2069	11.6379	gabazine grunt
15_235	PAGcd	0.07455	7	0.036253	0.777916	4.66024	3.93109	80.6405	4.87484	0.709487	0.816367	15.0643	76.6283	86.5801	12.987	gabazine grunt
15_235	PAGcd	0.0744	7	0.056135	0.782203	7.17646	5.15691	80.9322	6.37188	0.677684	0.855177	26.1912	72.2022	85.8369	18.8841	gabazine grunt
15_235	PAGcd	0.07775	7	0.127645	0.675631	18.8927	4.54629	77.4021	5.8736	0.429103	0.770769	79.6233	70.4225	81.3008	15.4472	gabazine grunt
15_235	PAGcd	0.063	6	0.033612	0.792758	4.23984	2.32772	79.4201	2.93089	0.764014	0.856416	12.0943	76.0456	82.3045	8.23045	gabazine grunt
15_235	PAGcd	0.06155	6	0.086175	0.741514	11.6215	4.56488	81.4344	5.60559	0.570778	0.809587	41.8391	76.0456	88.4956	16.3717	gabazine grunt
15_235	PAGcd	0.0809	8	0.055862	0.755893	7.39017	3.78369	86.6683	4.36571	0.631776	0.804189	27.2902	81.6326	91.7431	12.3853	gabazine grunt
15_235	PAGcd	0.0609	6	0.055238	0.762323	7.24599	3.36416	82.2162	4.09185	0.652145	0.804043	23.292	76.6283	85.4701	11.5385	gabazine grunt
15_235	PAGcd	0.07565	7	0.036496	0.783933	4.65548	4.06142	79.4896	5.10937	0.719485	0.821036	14.1144	73.2601	83.682	14.2259	gabazine grunt
15_235	PAGcd	0.06135	6	0.079445	0.717325	11.0752	4.00515	81.6595	4.9047	0.557552	0.763494	36.9369	75.7576	86.5801	14.2857	gabazine grunt
15_235	PAGcd	0.0609	6	0.024134	0.754694	3.19779	2.56497	68.6673	3.73535	0.715248	0.782485	9.40056	1.1735	85.4701	7183.33	gabazine grunt
15_235	PAGcd	0.07495	7	0.041544	0.773495	5.37096	4.57201	80.2844	5.69478	0.693712	0.822111	18.509	71.9424	84.0336	16.8067	gabazine grunt
15_235	PAGcd	0.0488	5	0.011986	0.779166	1.53835	2.26019	82.015	2.75582	0.763324	0.796517	4.34848	78.7402	83.682	6.27615	gabazine grunt
15_235	PAGcd	0.0934	9	0.113858	0.706329	16.1197	4.86572	85.9053	5.66406	0.468505	0.798102	70.3508	76.9231	91.3242	18.7215	gabazine grunt
15_235	PAGcd	0.07255	7	0.025305	0.796392	3.17745	3.20287	82.8082	3.86782	0.77447	0.846448	9.29376	77.2201	85.8369	11.1588	gabazine grunt
15_235	PAGcd	0.07605	7	0.112248	0.745234	15.0621	5.80114	79.2819	7.31711	0.494123	0.817894	65.5244	68.4931	83.682	22.1757	gabazine grunt
15_235	PAGcd	0.06095	6	0.142075	0.700515	20.2814	3.27154	82.1419	3.98279	0.412433	0.782171	89.6479	76.9231	85.4701	11.1111	gabazine grunt
15_235	PAGcd	0.08	8	0.049323	0.762417	6.46934	3.61124	87.6286	4.12108	0.66507	0.814828	22.5177	82.6446	92.1659	11.5207	gabazine grunt
15_235	PAGcd	0.06295	6	0.06516	0.763582	8.53343	5.1933	79.7159	6.51477	0.634072	0.808944	27.5791	71.1744	83.682	17.5732	gabazine grunt
15_235	PAGcd	0.0803	8	0.083939	0.73462	11.4261	3.30861	87.2824	3.79069	0.543422	0.794186	46.1454	82.3045	90.4977	9.95475	gabazine grunt
15_235	PAGcd	0.0812	8	0.034051	0.755372	4.50787	2.8438	86.288	3.29571	0.683019	0.788279	15.411	82.3045	89.2857	8.48214	gabazine grunt
15_235	PAGcd	0.07545	7	0.050431	0.75942	6.64072	4.63734	79.7544	5.81453	0.675989	0.803122	18.807	72.4638	85.1064	17.4468	gabazine grunt
15_235	PAGcd	0.07335	7	0.03112	0.778713	3.99634	3.91394	81.957	4.77559	0.725088	0.812678	12.0798	76.3359	86.5801	13.4199	gabazine grunt
15_235	PAGcd	0.0591	6	0.041278	0.763872	5.40381	4.02618	84.752	4.75054	0.686588	0.807444	17.6025	80.3213	90.9091	13.1818	gabazine grunt
15_235	PAGcd	0.07445	7	0.042946	0.788442	5.44696	3.51661	80.7198	4.35657	0.724717	0.85809	18.4035	76.3359	84.0336	10.084	gabazine grunt
15_235	PAGcd	0.06175	6	0.020772	0.784861	2.64663	2.09651	81.0162	2.58777	0.766448	0.824029	7.5127	77.5194	82.6446	6.61157	gabazine grunt
15_235	PAGcd	0.06145	6	0.02068	0.765496	2.70155	4.07406	81.533	4.99681	0.736825	0.797179	8.19111	75.4717	86.5801	14.7186	gabazine grunt
15_235	PAGcd	0.0487	5	0.016492	0.768591	2.14578	2.80043	82.2092	3.40647	0.747006	0.790562	5.83073	78.125	84.0336	7.56302	gabazine grunt
15_235	PAGcd	0.0459	5	0.045835	0.730374	6.27556	4.85424	87.3524	5.55708	0.660916	0.768751	16.316	80.9717	92.5926	14.3519	gabazine grunt
15_235	PAGcd	0.0835	8	0.09113	0.740908	12.2998	4.85161	84.0742	5.77063	0.535394	0.811045	51.4856	76.3359	91.3242	19.6347	gabazine grunt
15_235	PAGcd	0.0861	8	0.119123	0.733431	16.2418	6.22263	81.6991	7.61652	0.478037	0.822065	71.9667	72.9927	92.5926	26.8518	gabazine grunt
15_235	PAGcd	0.0634	6	0.055485	0.765981	7.24361	4.06796	79.0408	5.14665	0.684601	0.839885	22.6825	72.2022	82.3045	13.9918	gabazine grunt
15_235	PAGcd	0.03645	4	0.033716	0.714424	4.71938	3.40331	82.3993	4.13027	0.667501	0.746004	11.7607	78.7402	85.4701	8.54701	gabazine grunt
15_235	PAGcd	0.0576	6	0.033243	0.768482	4.32578	2.29681	86.8539	2.64445	0.727803	0.798038	9.65025	84.0336	90.0901	7.20721	gabazine grunt
15_235	PAGcd	0.07505	7	0.095179	0.76452	12.4495	5.43518	80.2723	6.77092	0.551116	0.817639	48.3605	70.6714	85.8369	21.4592	gabazine grunt
15_235	PAGcd	0.06295	6	0.044955	0.779477	5.76739	5.71624	79.7784	7.16514	0.715039	0.853829	19.4102	70.4225	84.7458	20.339	gabazine grunt
15_235	PAGcd	0.0498	5	0.052948	0.810212	6.53512	2.66274	80.3884	3.31235	0.778433	0.903893	16.117	76.9231	82.6446	7.43802	gabazine grunt
15_235	PAGcd	0.0685	4	0.140266	0.76234	18.3994	20.6736	51.0126	40.5265	0.55873	0.873977	56.4222	27.2851	65.1466	138.762	gabazine grunt
15_235	PAGcd	0.081	8	0.049796	0.772523	6.44594	3.42156	86.541	3.95369	0.654765	0.814907	24.4578	79.6813	90.0901	13.0631	gabazine grunt
15_235	PAGcd	0.0258	3	0.0164	0.797409	2.05669	2.12539	77.5485	2.74072	0.782158	0.814757	4.16782	76.0456	79.0514	3.95257	gabazine grunt
15_235	PAGcd	0.0721	7	0.022761	0.785032	2.89943	5.46261	83.5174	6.54068	0.748415	0.812588	8.57445	76.9231	90.0901	17.1171	gabazine grunt
15_235	PAGcd	0.06175	6	0.027644	0.77907	3.54829	3.21961	81.0767	3.97107	0.749602	0.821681	9.61572	76.0456	84.0336	10.5042	gabazine grunt
15_235	PAGcd	0.0935	9	0.129623	0.685189	18.9178	3.94603	85.7226	4.60326	0.456944	0.797287	74.4823	79.6813	90.4977	13.5747	gabazine grunt
15_235	PAGcd	0.061	6	0.020996	0.804256	2.61064	3.89563	82.1185	4.74391	0.789865	0.845354	7.02507	76.3359	85.8369	12.4464	gabazine grunt
15_235	PAGcd	0.06135	6	0.091985	0.729688	12.6061	3.44175	81.62	4.21679	0.545474	0.792887	45.3575	76.0456	84.3882	10.9705	gabazine grunt
15_235	PAGcd	0.06985	7	0.057816	0.748892	7.72018	4.75715	86.1187	5.52394	0.623573	0.792351	27.0663	80.3213	92.1659	14.7465	gabazine grunt
15_235	PAGcd	0.0603	6	0.128388	0.733397	17.506	5.76924	83.2402	6.93084	0.473197	0.80341	69.7833	75.188	91.3242	21.4612	gabazine grunt
15_235	PAGcd	0.04875	5	0.028521	0.77391	3.68528	2.97132	82.1335	3.61767	0.748595	0.81914	9.42374	78.125	84.3882	8.01688	gabazine grunt
15_235	PAGcd	0.07175	7	0.026121	0.775358	3.36896	3.89648	83.7785	4.65093	0.726298	0.802122	10.4399	77.5194	88.1057	13.6564	gabazine grunt
15_235	PAGcd	0.0625	6	0.034709	0.784732	4.42308	4.29638	80.194	5.35748	0.75426	0.85014	12.7119	72.9927	84.3882	15.6118	gabazine grunt
15_235	PAGcd	0.0489	5	0.025979	0.780265	3.32946	3.65418	81.9239	4.46045	0.75133	0.818463	8.93518	77.2201	85.4701	10.6838	gabazine grunt
15_235	PAGcd	0.0935	9	0.07241	0.718842	10.0731	3.72853	85.7037	4.35049	0.575402	0.778208	35.246	80.6452	91.3242	13.242	gabazine grunt
15_235	PAGcd	0.06955	7	0.038056	0.74963	5.07658	4.02525	86.4226	4.65764	0.67164	0.783899	16.7141	81.9672	92.5926	12.963	gabazine grunt
15_235	PAGcd	0.0723	7	0.04939	0.795039	6.21225	3.57602	83.1176	4.30236	0.720225	0.883035	22.6053	77.821	87.3362	12.2271	gabazine grunt
15_235	PAGcd	0.06385	6	0.04051	0.791815	5.11613	3.96633	78.4764	5.05417	0.752783	0.86583	15.0172	71.9424	81.9672	13.9344	gabazine grunt
15_235	PAGcd	0.06225	6	0.022741	0.775241	2.93339	3.31038	80.4361	4.11554	0.746108	0.812186	8.85625	74.6269	82.6446	10.7438	gabazine grunt
15_235	PAGcd	0.0628	6	0.05398	0.757619	7.12499	5.35006	79.9208	6.6942	0.657478	0.813794	23.7752	71.4286	84.0336	17.6471	gabazine grunt
15_235	PAGcd	0.06805	7	0.048853	0.754333	6.47629	5.0347	88.4154	5.69437	0.65644	0.796394	21.3201	80.6452	93.8967	16.4319	gabazine grunt
15_235	PAGcd	0.08505	8	0.054918	0.764175	7.18656	4.78562	82.5487	5.79733	0.637857	0.804351	26.102	74.9064	88.1057	17.6212	gabazine grunt
15_235	PAGcd	0.06075	6	0.018582	0.790185	2.35158	3.64676	82.4346	4.42383	0.768338	0.808059	5.16974	77.5194	86.9565	12.1739	gabazine grunt
15_235	PAGcd	0.06215	6	0.033181	0.779848	4.25482	5.44908	80.7601	6.74724	0.733542	0.832036	13.4271	72.2022	85.8369	18.8841	gabazine grunt
15_235	PAGcd	0.0629	6	0.126329	0.729623	17.3143	6.32457	79.924	7.91323	0.478626	0.818323	70.9733	69.4444	84.7458	22.0339	gabazine grunt
15_235	PAGcd	0.0584	6	0.143002	0.717361	19.9344	4.15702	85.7844	4.84589	0.433134	0.836395	93.1032	79.0514	89.6861	13.4529	gabazine grunt
15_235	PAGcd	0.0812	8	0.072909	0.734049	9.93249	4.16685	86.3821	4.82374	0.590633	0.804898	36.2772	79.6813	90.9091	14.0909	gabazine grunt
15_235	PAGcd	0.062	6	0.023864	0.788067	3.02823	5.037	80.9054	6.22579	0.759728	0.828048	8.99268	73.2601	85.8369	17.1674	gabazine grunt
15_235	PAGcd	0.06325	6	0.041286	0.770011	5.3617	3.75139	79.1973	4.73677	0.719493	0.843767	17.2725	73.5294	82.9875	12.8631	gabazine grunt
15_235	PAGcd	0.0383	4	0.05851	0.755359	7.74604	1.38112	78.3452	1.76286	0.690546	0.832749	20.5928	76.9231	79.6813	3.58566	gabazine grunt
15_235	PAGcd	0.06025	5	0.087768	0.767635	11.4335	9.43669	67.3737	14.0065	0.630387	0.864126	37.0787	57.971	77.821	34.2413	gabazine grunt
15_235	PAGcd	0.10805	10	0.132798	0.709119	18.7271	5.15813	83.5831	6.17126	0.405966	0.816538	101.135	74.3494	91.3242	22.8311	gabazine grunt
15_235	PAGcd	0.0726	7	0.020045	0.789536	2.53886	3.50721	82.7705	4.23727	0.761836	0.814034	6.85171	77.2201	86.9565	12.6087	gabazine grunt
15_235	PAGcd	0.07265	7	0.070401	0.758843	9.27747	5.55802	82.9115	6.70356	0.612163	0.82557	34.8612	73.8007	88.8889	20.4444	gabazine grunt
15_235	PAGcd	0.0626	6	0.04658	0.789872	5.89722	3.97635	80.0374	4.96811	0.724652	0.869018	19.9221	73.5294	83.3333	13.3333	gabazine grunt
15_235	PAGcd	0.06125	6	0.038304	0.768056	4.98709	3.1548	81.7333	3.85987	0.695007	0.803408	15.5971	76.6283	84.3882	10.1266	gabazine grunt
15_235	PAGcd	0.06145	6	0.094611	0.742566	12.741	3.88029	81.5199	4.75993	0.551585	0.802997	45.5798	75.4717	85.1064	12.766	gabazine grunt
15_235	PAGcd	0.0607	6	0.039945	0.761624	5.24474	4.69052	82.5949	5.67894	0.695124	0.811545	16.7483	75.188	86.9565	15.6522	gabazine grunt
15_235	PAGcd	0.08125	8	0.121866	0.709359	17.1798	4.71793	86.3799	5.46184	0.445617	0.792552	77.855	78.7402	91.7431	16.5138	gabazine grunt
15_235	PAGcd	0.07325	7	0.050276	0.777348	6.46761	3.76929	82.0641	4.5931	0.685087	0.84245	22.9698	74.9064	84.7458	13.1356	gabazine grunt
15_235	PAGcd	0.06405	6	0.034841	0.782967	4.44989	4.45716	78.2775	5.69406	0.734823	0.833908	13.4841	70.922	82.9875	17.0125	gabazine grunt
15_235	PAGcd	0.04995	5	0.015458	0.759199	2.03611	2.57223	80.1439	3.20952	0.744497	0.776088	4.24335	76.3359	81.9672	7.37705	gabazine grunt
15_235	PAGcd	0.06265	6	0.038853	0.774155	5.0188	3.72576	79.9513	4.66004	0.723164	0.834842	15.443	74.3494	83.682	12.5523	gabazine grunt
15_235	PAGcd	0.0708	7	0.089399	0.740201	12.0777	4.48018	84.9457	5.27417	0.550006	0.815976	48.3576	78.4314	89.6861	14.3498	gabazine grunt
15_235	PAGcd	0.07625	7	0.092291	0.752217	12.2692	6.26609	79.1327	7.91846	0.548082	0.818717	49.3786	68.2594	84.3882	23.6287	gabazine grunt
15_235	PAGcd	0.04845	5	0.022768	0.777592	2.92805	2.34312	82.609	2.83639	0.758769	0.815451	7.4702	80	85.4701	6.83761	gabazine grunt
15_235	PAGcd	0.0619	6	0.04185	0.769357	5.4396	3.73559	80.9157	4.61664	0.710094	0.838678	18.1081	75.4717	85.4701	13.2479	gabazine grunt
15_235	PAGcd	0.07515	7	0.125181	0.696886	17.9628	4.12096	80.0277	5.14941	0.500315	0.786265	57.1538	72.4638	82.9875	14.5228	gabazine grunt
15_235	PAGcd	0.0618	6	0.026882	0.749153	3.58828	3.31771	81.0206	4.0949	0.702271	0.781936	11.3439	75.188	83.3333	10.8333	gabazine grunt
15_235	PAGcd	0.06965	7	0.026337	0.769525	3.4225	3.67334	86.2745	4.25773	0.734699	0.796888	8.46453	81.3008	91.7431	12.844	gabazine grunt
15_235	PAGcd	0.0711	7	0.036178	0.761883	4.74855	4.06274	84.5546	4.80487	0.716039	0.814994	13.8198	78.125	89.2857	14.2857	gabazine grunt
15_235	PAGcd	0.07435	7	0.068803	0.745764	9.22584	3.71814	80.8488	4.59888	0.602486	0.794131	31.8091	74.0741	83.682	12.9707	gabazine grunt
15_235	PAGcd	0.07445	7	0.029327	0.787123	3.72588	4.49066	80.8073	5.55725	0.755462	0.840035	11.1949	73.2601	85.8369	17.1674	gabazine grunt
15_235	PAGcd	0.04975	5	0.006027	0.793489	0.759546	2.89917	80.4826	3.60223	0.786572	0.801573	1.90715	76.3359	82.6446	8.26446	gabazine grunt
15_235	PAGcd	0.05115	5	0.035312	0.767668	4.59988	3.11341	78.2972	3.97641	0.736638	0.824043	11.8654	73.8007	80.9717	9.7166	gabazine grunt
15_235	PAGcd	0.0495	5	0.016279	0.783045	2.07894	3.66971	80.9347	4.53416	0.770142	0.807506	4.85157	76.3359	84.3882	10.5485	gabazine grunt
15_235	PAGcd	0.0632	6	0.041429	0.7828	5.29242	4.15014	79.2949	5.2338	0.749177	0.863282	15.2307	72.7273	82.9875	14.1079	gabazine grunt
15_235	PAGcd	0.0487	5	0.04099	0.764906	5.35886	2.74083	82.2063	3.33409	0.729912	0.832287	14.0257	78.125	84.0336	7.56302	gabazine grunt
15_235	PAGcd	0.0815	8	0.058928	0.721997	8.16186	3.58621	86.0169	4.16919	0.602386	0.779057	29.3285	81.3008	90.9091	11.8182	gabazine grunt
15_235	PAGcd	0.0813	8	0.049449	0.773248	6.39498	2.62539	86.1688	3.0468	0.666591	0.823811	23.5857	82.9875	90.0901	8.55856	gabazine grunt
15_235	PAGcd	0.0873	8	0.121557	0.73653	16.5041	9.07649	81.0618	11.197	0.532299	0.81911	53.8816	67.1141	95.6938	42.5837	gabazine grunt
15_235	PAGcd	0.0631	6	0.020311	0.796972	2.54848	5.53195	79.5623	6.95299	0.767899	0.824159	7.32645	71.1744	83.682	17.5732	gabazine grunt
15_235	PAGcd	0.0866	8	0.073476	0.772796	9.50785	4.87774	81.082	6.01582	0.600146	0.843144	40.4897	74.3494	88.4956	19.0266	gabazine grunt
15_235	PAGcd	0.06075	6	0.023363	0.786293	2.97123	3.38399	82.4162	4.10598	0.758679	0.827311	9.04626	78.125	86.5801	10.8225	gabazine grunt
15_235	PAGcd	0.0755	7	0.070344	0.760304	9.25211	4.73594	79.7192	5.94078	0.614943	0.842415	36.9907	71.1744	83.682	17.5732	gabazine grunt
15_235	PAGcd	0.0613	6	0.035246	0.782085	4.50671	2.59777	81.6337	3.18222	0.743396	0.84001	12.9963	77.5194	84.0336	8.40336	gabazine grunt
15_235	PAGcd	0.0704	7	0.020787	0.767128	2.70974	2.62335	85.2946	3.07564	0.742281	0.794638	7.05347	81.6326	88.8889	8.88889	gabazine grunt
15_235	PAGcd	0.0606	6	0.019154	0.776875	2.46549	4.60825	82.7143	5.57128	0.761116	0.803927	5.62479	77.2201	88.1057	14.0969	gabazine grunt
15_235	PAGcd	0.0633	6	0.032167	0.751626	4.27967	3.47336	79.1153	4.39026	0.699793	0.79137	13.0862	73.5294	81.9672	11.4754	gabazine grunt
15_235	PAGcd	0.05755	6	0.068811	0.739447	9.30579	4.13569	87.0324	4.7519	0.600887	0.778004	29.4759	82.6446	93.8967	13.615	gabazine grunt
15_235	PAGcd	0.07525	7	0.050394	0.789865	6.38013	4.63346	79.962	5.79458	0.739912	0.890565	20.361	72.9927	85.4701	17.094	gabazine grunt
15_235	PAGcd	0.06285	6	0.048083	0.783985	6.13311	4.17964	79.7344	5.24196	0.729737	0.872514	19.5655	73.5294	84.3882	14.7679	gabazine grunt
15_235	PAGcd	0.06255	6	0.024299	0.766383	3.17064	3.55151	80.0668	4.43569	0.7384	0.802944	8.74103	74.3494	83.3333	12.0833	gabazine grunt
15_235	PAGcd	0.0584	6	0.045912	0.774158	5.93059	3.24413	85.7153	3.78477	0.699511	0.838915	19.9289	81.3008	89.2857	9.82143	gabazine grunt
15_235	PAGcd	0.03825	4	0.035115	0.74931	4.68627	1.40209	78.4482	1.78728	0.713431	0.789298	10.6341	76.9231	79.6813	3.58566	gabazine grunt
15_235	PAGcd	0.0744	7	0.122405	0.712518	17.1792	5.82407	81.0192	7.1885	0.479497	0.797121	66.241	70.6714	86.5801	22.5108	gabazine grunt
15_235	PAGcd	0.0633	6	0.108308	0.75822	14.2845	5.91912	79.3743	7.45723	0.548138	0.865337	57.8685	69.2041	83.682	20.9205	gabazine grunt
15_235	PAGcd	0.06295	6	0.036824	0.772454	4.7671	5.14998	79.7084	6.46102	0.727999	0.828542	13.8109	71.4286	84.0336	17.6471	gabazine grunt
15_235	PAGcd	0.0844	8	0.055782	0.743431	7.5033	4.22092	83.1255	5.07777	0.619783	0.791862	27.7644	76.3359	88.1057	15.4185	gabazine grunt
15_235	PAGcd	0.07025	7	0.032054	0.749544	4.27647	3.25422	85.5152	3.80543	0.703601	0.788448	12.0589	80	88.8889	11.1111	gabazine grunt
15_235	PAGcd	0.05795	6	0.024733	0.792526	3.12078	2.03307	86.3198	2.35528	0.755053	0.824428	9.18806	83.682	88.4956	5.75221	gabazine grunt
15_235	PAGcd	0.0627	6	0.036061	0.803813	4.48628	3.04767	79.8384	3.8173	0.77517	0.873148	12.6396	75.7576	83.3333	10	gabazine grunt
15_235	PAGcd	0.0635	6	0.04237	0.782276	5.41629	5.2428	79.0364	6.63339	0.708805	0.838363	18.2783	70.4225	83.3333	18.3333	gabazine grunt
15_235	PAGcd	0.06325	6	0.031924	0.784676	4.06841	3.97785	79.216	5.02152	0.742698	0.841673	13.3264	73.2601	82.9875	13.278	gabazine grunt
15_235	PAGcd	0.07455	7	0.098938	0.726685	13.6149	3.33867	80.604	4.14207	0.507338	0.78358	54.4491	74.3494	82.9875	11.6183	gabazine grunt
15_235	PAGcd	0.076	7	0.075542	0.745181	10.1375	4.26961	79.1518	5.3942	0.585874	0.807785	37.8771	71.1744	82.6446	16.1157	gabazine grunt
15_235	PAGcd	0.0633	6	0.047659	0.736878	6.46771	4.06529	79.1622	5.13539	0.653671	0.789817	20.8279	72.7273	82.9875	14.1079	gabazine grunt
15_235	PAGcd	0.09545	9	0.054191	0.73044	7.41891	4.6883	84.0479	5.57813	0.649241	0.795286	22.4946	76.0456	88.8889	16.8889	gabazine grunt
15_235	PAGcd	0.07055	7	0.119709	0.747566	16.0132	5.08554	85.3069	5.96147	0.488997	0.843186	72.4317	77.821	90.4977	16.2896	gabazine grunt
15_235	PAGcd	0.0726	7	0.050051	0.788806	6.34509	4.5213	82.8567	5.45677	0.700795	0.864792	23.4016	75.4717	87.7193	16.2281	gabazine grunt
15_235	PAGcd	0.06235	6	0.020173	0.787638	2.5612	4.05279	80.3635	5.04308	0.762478	0.821915	7.79519	73.8007	83.3333	12.9167	gabazine grunt
15_235	PAGcd	0.0717	7	0.058218	0.749459	7.76802	4.66363	83.8969	5.55876	0.624679	0.794679	27.2141	77.5194	90.9091	17.2727	gabazine grunt
15_235	PAGcd	0.07435	7	0.063511	0.767409	8.27609	5.08758	80.971	6.28321	0.636041	0.842042	32.3879	73.5294	86.2069	17.2414	gabazine grunt
15_235	PAGcd	0.06265	6	0.031191	0.798008	3.90856	2.51362	79.8735	3.14699	0.770556	0.858617	11.4283	75.7576	81.9672	8.19672	gabazine grunt
15_235	PAGcd	0.0613	6	0.018823	0.773994	2.43198	2.31994	81.6202	2.84236	0.747351	0.797826	6.75395	77.821	83.3333	7.08333	gabazine grunt
15_235	PAGcd	0.10875	9	0.024911	0.764138	3.25998	7.04322	74.1786	9.49494	0.715425	0.789834	10.4006	63.0915	81.3008	28.8618	gabazine grunt
15_235	PAGcd	0.0732	7	0.027831	0.787792	3.53283	3.22342	82.0757	3.92737	0.743898	0.819046	10.1019	76.6283	85.4701	11.5385	gabazine grunt
15_235	PAGcd	0.0623	6	0.033149	0.794044	4.17474	5.63413	80.589	6.99119	0.750999	0.846391	12.7019	71.6846	85.4701	19.2308	gabazine grunt
15_235	PAGcd	0.062	6	0.021476	0.774024	2.77456	4.06217	80.8184	5.02629	0.745274	0.800184	7.36777	73.8007	83.682	13.3891	gabazine grunt
15_235	PAGcd	0.06345	6	0.035142	0.772285	4.55038	3.83842	78.9562	4.86146	0.737346	0.830382	12.6176	72.9927	82.6446	13.2231	gabazine grunt
15_235	PAGcd	0.06235	6	0.01773	0.770363	2.30154	3.94706	80.3569	4.9119	0.752319	0.802971	6.73276	73.5294	82.6446	12.3967	gabazine grunt
15_235	PAGcd	0.0636	6	0.07299	0.753419	9.68779	5.18607	78.8912	6.5737	0.620896	0.84142	35.517	71.9424	85.4701	18.8034	gabazine grunt
15_235	PAGcd	0.06095	6	0.024078	0.782793	3.07593	4.62903	82.2524	5.62783	0.754567	0.824557	9.2756	74.9064	86.2069	15.0862	gabazine grunt
15_235	PAGcd	0.0745	7	0.053727	0.748955	7.17354	4.36627	80.7352	5.40814	0.633245	0.790547	24.8407	74.9064	86.5801	15.5844	gabazine grunt
15_235	PAGcd	0.06945	7	0.078893	0.738559	10.6821	4.81393	86.6168	5.55773	0.576573	0.804975	39.6138	80	93.4579	16.8224	gabazine grunt
15_235	PAGcd	0.06125	6	0.02765	0.80118	3.45115	3.87211	81.7811	4.73472	0.758162	0.844516	11.3899	76.3359	86.2069	12.931	gabazine grunt
15_235	PAGcd	0.0665	6	0.101114	0.7475	13.5269	4.48052	75.4128	5.94133	0.563623	0.87331	54.9458	68.0272	79.6813	17.1315	gabazine grunt
15_235	PAGcd	0.0711	7	0.031579	0.762074	4.14385	2.91	84.4718	3.44494	0.709802	0.804893	13.3969	80.6452	88.1057	9.2511	gabazine grunt
15_235	PAGcd	0.0731	7	0.02112	0.781552	2.70233	3.78657	82.2255	4.60511	0.755904	0.80957	7.09952	77.2201	86.9565	12.6087	gabazine grunt
15_235	PAGcd	0.064	6	0.149209	0.752615	19.8255	6.58898	78.6118	8.38167	0.455818	0.876409	92.2716	67.3401	83.682	24.2678	gabazine grunt
15_235	PAGcd	0.0647	6	0.076461	0.767093	9.96769	6.1465	77.691	7.91147	0.619518	0.845585	36.4908	68.2594	82.6446	21.0744	gabazine grunt
15_235	PAGcd	0.06305	6	0.027559	0.784141	3.51458	4.02233	79.4736	5.06121	0.762089	0.836091	9.71041	72.7273	82.9875	14.1079	gabazine grunt
15_235	PAGcd	0.113	9	0.06041	0.750413	8.05026	7.7042	71.5388	10.7693	0.633553	0.823272	29.9454	59.1716	82.3045	39.0947	gabazine grunt
15_235	PAGcd	0.0349	4	0.101074	0.67947	14.8755	5.63295	86.2026	6.53455	0.539971	0.757483	40.2822	80.9717	92.1659	13.8249	gabazine grunt
15_235	PAGcd	0.07185	7	0.070559	0.759013	9.29612	5.16578	83.7753	6.16623	0.616224	0.835418	35.5705	76.9231	90.0901	17.1171	gabazine grunt
15_235	PAGcd	0.0614	6	0.02556	0.788927	3.23989	3.61573	81.5656	4.43292	0.75967	0.83282	9.62914	76.0456	84.0336	10.5042	gabazine grunt
15_235	PAGcd	0.06295	6	0.04793	0.805245	5.95225	2.63349	79.4999	3.31257	0.76413	0.90022	17.8098	75.188	81.6326	8.57143	gabazine grunt
15_235	PAGcd	0.0623	6	0.032985	0.787844	4.1867	4.50384	80.4643	5.59731	0.752616	0.849576	12.8831	73.8007	85.1064	15.3192	gabazine grunt
15_235	PAGcd	0.06205	6	0.032654	0.769418	4.24399	2.70487	80.6527	3.35372	0.73026	0.827499	13.3157	77.2201	84.0336	8.82353	gabazine grunt
15_235	PAGcd	0.06295	6	0.064904	0.759848	8.54171	5.71837	79.7813	7.16756	0.64284	0.840983	30.8231	70.1754	84.7458	20.7627	gabazine grunt
15_235	PAGcd	0.0694	7	0.081963	0.740716	11.0653	5.65242	86.7733	6.51401	0.569479	0.796933	39.9409	77.5194	93.0233	20	gabazine grunt
15_235	PAGcd	0.04925	5	0.025788	0.812799	3.17279	4.24653	81.3902	5.21749	0.791958	0.856001	8.08665	75.4717	85.1064	12.766	gabazine grunt
15_235	PAGcd	0.03805	4	0.058533	0.769448	7.60709	5.70558	79.127	7.21067	0.715106	0.852563	19.222	72.7273	83.682	15.0628	gabazine grunt
15_235	PAGcd	0.0633	6	0.060822	0.777832	7.81942	4.01568	79.162	5.07274	0.693285	0.881116	27.0929	72.2022	82.3045	13.9918	gabazine grunt
15_235	PAGcd	0.0624	6	0.030544	0.77624	3.93482	4.00701	80.2922	4.99054	0.74188	0.829268	11.7792	74.3494	84.7458	13.9831	gabazine grunt
15_235	PAGcd	0.0511	5	0.057599	0.783795	7.34869	4.03703	78.4375	5.14681	0.731967	0.882631	20.5834	72.9927	82.6446	13.2231	gabazine grunt
15_235	PAGcd	0.0827	8	0.141354	0.691765	20.4339	5.7392	85.0016	6.75187	0.408597	0.7956	94.7153	73.8007	90.0901	22.0721	gabazine grunt
15_235	PAGcd	0.0745	7	0.053079	0.78659	6.74804	4.76996	80.7825	5.90469	0.678307	0.852564	25.6901	72.7273	85.4701	17.5214	gabazine grunt
15_235	PAGcd	0.07605	7	0.026973	0.773273	3.48811	4.44038	79.1118	5.61279	0.735599	0.800953	8.88446	71.4286	84.3882	18.1435	gabazine grunt
15_235	PAGcd	0.07215	7	0.032638	0.770359	4.23675	4.55619	83.3717	5.46492	0.714493	0.806662	12.8998	76.6283	88.8889	16	gabazine grunt
15_235	PAGcd	0.07385	7	0.079363	0.748768	10.5991	2.97664	81.3391	3.65954	0.572061	0.800255	39.8899	76.3359	84.3882	10.5485	gabazine grunt
15_235	PAGcd	0.06165	6	0.031857	0.791327	4.02578	4.15575	81.2775	5.11303	0.757223	0.84645	11.7835	75.188	85.4701	13.6752	gabazine grunt
15_235	PAGcd	0.0297	3	0.02768	0.783264	3.53392	7.41946	67.7464	10.9518	0.755811	0.811166	7.32383	62.5	72.9927	16.7883	gabazine grunt
15_235	PAGcd	0.08045	8	0.1369	0.684922	19.9877	3.50345	87.1291	4.02099	0.419978	0.789279	87.9331	82.9875	93.0233	12.093	gabazine grunt
15_235	PAGcd	0.0748	7	0.049686	0.774217	6.41754	6.35869	80.6496	7.88434	0.668045	0.822777	23.1619	70.6714	87.7193	24.1228	gabazine grunt
15_235	PAGcd	0.06355	6	0.021515	0.800734	2.68696	2.07477	78.7223	2.63555	0.77173	0.828881	7.40562	75.7576	80.9717	6.88259	gabazine grunt
15_235	PAGcd	0.0617	6	0.031584	0.777158	4.06402	4.0582	81.2065	4.99738	0.738292	0.822526	11.4093	74.6269	85.1064	14.0426	gabazine grunt
15_235	PAGcd	0.0761	7	0.057129	0.752039	7.59649	4.28555	79.049	5.42139	0.638788	0.822177	28.7089	71.1744	82.9875	16.5975	gabazine grunt
15_235	PAGcd	0.0751	7	0.067618	0.736148	9.18544	6.89517	80.4094	8.57507	0.609014	0.79031	29.7688	69.6864	88.4956	26.9912	gabazine grunt
15_235	PAGcd	0.06865	7	0.082921	0.732922	11.3138	4.1938	75.3607	5.56497	0.562442	0.784605	39.4996	2.13061	93.8967	4307.04	gabazine grunt
15_235	PAGcd	0.06175	6	0.034478	0.800078	4.30932	4.47982	67.756	6.6117	0.775413	0.867259	11.8448	0.634558	84.0336	13142.9	gabazine grunt
15_235	PAGcd	0.07635	7	0.040545	0.788551	5.14173	4.80751	67.6928	7.10195	0.74319	0.87238	17.3831	0.800737	84.0336	10394.5	gabazine grunt
15_235	PAGcd	0.01455	2	0.042288	0.457853	9.23612	0	68.7285	0	0.427951	0.487755	13.9745	68.7285	68.7285	0	gabazine grunt
15_235	PAGcd	0.0618	6	0.042986	0.785844	5.47007	3.70808	81.0438	4.5754	0.730186	0.858474	17.5693	75.7576	85.1064	12.3404	gabazine grunt
15_235	PAGcd	0.07465	7	0.054632	0.729335	7.49069	4.06262	80.5527	5.04343	0.616577	0.772117	25.2265	73.8007	84.3882	14.346	gabazine grunt
15_235	PAGcd	0.0265	3	0.122264	0.645599	18.9381	0.805579	75.476	1.06733	0.557793	0.785242	40.7766	74.9064	76.0456	1.52091	gabazine grunt
15_235	PAGcd	0.06265	6	0.040028	0.78829	5.07788	3.88523	79.9666	4.85857	0.760161	0.864442	13.7184	73.5294	83.3333	13.3333	gabazine grunt
15_235	PAGcd	0.0624	6	0.038763	0.789806	4.90794	3.0617	80.224	3.81644	0.756283	0.864365	14.2912	75.4717	83.3333	10.4167	gabazine grunt
15_235	PAGcd	0.0742	7	0.042479	0.775459	5.47793	3.61792	81.0016	4.46648	0.726445	0.851973	17.2798	74.9064	85.1064	13.617	gabazine grunt
15_235	PAGcd	0.0623	6	0.038197	0.787785	4.8487	4.19702	80.4396	5.2176	0.753251	0.861759	14.4054	73.8007	83.682	13.3891	gabazine grunt
15_235	PAGcd	0.0645	6	0.057668	0.727224	7.92985	2.76359	77.5984	3.56141	0.618429	0.773191	25.0251	74.3494	80.9717	8.90688	gabazine grunt
15_235	PAGcd	0.062	6	0.027936	0.780832	3.57774	2.78794	80.7223	3.45374	0.746661	0.828033	10.8981	77.5194	83.682	7.94979	gabazine grunt
15_235	PAGcd	0.0801	8	0.105913	0.72344	14.6401	3.75366	87.5321	4.28833	0.480982	0.791518	64.5628	81.3008	91.7431	12.844	gabazine grunt
15_235	PAGcd	0.06205	6	0.019113	0.803081	2.38002	3.5303	80.707	4.37422	0.778762	0.83542	7.27531	75.4717	84.0336	11.3445	gabazine grunt
15_235	PAGcd	0.06345	6	0.034145	0.788778	4.32891	3.38294	78.9215	4.28646	0.752693	0.851954	13.1876	73.8007	81.6326	10.6122	gabazine grunt
15_214	PAGcs	0.1241	10	0.0382931	0.539995	7.09138	16.4385	77.8299	21.1211	0.471693	0.598991	26.9874	36.8324	90.9091	146.818	gabazine grunt
15_214	PAGcs	0.0837	8	0.0448654	0.579523	7.74178	9.16169	84.4666	10.8465	0.497692	0.634473	27.483	73.8007	97.0874	31.5534	gabazine grunt
15_214	PAGcs	0.0835	8	0.0497439	0.571961	8.69708	10.3729	84.9032	12.2174	0.483825	0.631213	30.4631	70.922	100.503	41.7085	gabazine grunt
15_214	PAGcs	0.0858	8	0.0304627	0.590161	5.16177	8.38424	82.2883	10.1889	0.546443	0.626824	14.7099	72.7273	96.1538	32.2115	gabazine grunt
15_214	PAGcs	0.0969	9	0.0388635	0.585031	6.64298	8.35674	83.2798	10.0345	0.496874	0.620142	24.8088	71.6846	96.1538	34.1346	gabazine grunt
15_214	PAGcs	0.0829	8	0.0341117	0.578346	5.89815	7.96839	85.0728	9.36656	0.508118	0.611228	20.2926	74.6269	95.6938	28.2297	gabazine grunt
15_214	PAGcs	0.0609	6	0.068754	0.561614	12.2422	9.72272	83.1552	11.6923	0.439012	0.617904	40.7487	68.0272	93.4579	37.3832	gabazine grunt
15_214	PAGcs	0.0717	7	0.0392337	0.57418	6.833	11.0457	84.8836	13.0128	0.503168	0.612924	21.8129	70.4225	100	42	gabazine grunt
15_214	PAGcs	0.0701	7	0.0333336	0.5772	5.77506	8.40064	86.2717	9.73742	0.511144	0.605715	18.5019	76.0456	96.6184	27.0531	gabazine grunt
15_214	PAGcs	0.0708	7	0.0328217	0.583421	5.62574	8.2952	85.4219	9.71086	0.514658	0.608848	18.3015	74.3494	95.6938	28.7081	gabazine grunt
15_214	PAGcs	0.0593	6	0.0230334	0.580874	3.96531	7.37521	84.9014	8.68679	0.541266	0.604783	11.735	75.7576	93.8967	23.9437	gabazine grunt
15_214	PAGcs	0.0828	8	0.0458354	0.574817	7.97392	7.37583	85.1325	8.66394	0.501485	0.643444	28.3078	76.9231	95.2381	23.8095	gabazine grunt
15_214	PAGcs	0.0715	7	0.0415864	0.571485	7.2769	8.84506	84.6882	10.4443	0.49541	0.613953	23.9284	73.5294	96.1538	30.7692	gabazine grunt
15_214	PAGcs	0.0856	8	0.0429881	0.575613	7.46823	8.92389	82.6154	10.8017	0.486757	0.608451	25.0008	69.4444	93.8967	35.2113	gabazine grunt
15_214	PAGcs	0.085	8	0.0483639	0.55724	8.67918	9.26704	83.27	11.1289	0.480269	0.613378	27.7154	71.6846	97.0874	35.4369	gabazine grunt
15_214	PAGcs	0.084	8	0.0373636	0.577393	6.47108	7.29286	83.8775	8.69466	0.510523	0.606185	18.7379	74.0741	93.0233	25.5814	gabazine grunt
15_214	PAGcs	0.0825	8	0.036181	0.571615	6.32961	6.77174	85.311	7.93771	0.498723	0.599778	20.2628	75.7576	93.4579	23.3645	gabazine grunt
15_214	PAGcs	0.0957	9	0.0519321	0.566417	9.16854	9.77854	84.5678	11.563	0.458333	0.625117	36.3893	73.8007	102.041	38.2653	gabazine grunt
15_214	PAGcs	0.0852	8	0.0251494	0.574607	4.37681	6.85061	82.6339	8.29032	0.531904	0.601207	13.0293	74.3494	93.0233	25.1163	gabazine grunt
15_214	PAGcs	0.0585	6	0.0347458	0.580006	5.99059	6.62059	85.8014	7.71619	0.514314	0.613042	19.1959	77.821	94.7867	21.8009	gabazine grunt
15_214	PAGcs	0.0713	7	0.0434347	0.570629	7.61172	9.03814	84.9515	10.6392	0.49875	0.61195	22.6968	72.9927	97.0874	33.0097	gabazine grunt
15_214	PAGcs	0.072	7	0.0376567	0.570364	6.60223	9.3947	84.2694	11.1484	0.505617	0.614979	21.6294	71.4286	96.6184	35.2657	gabazine grunt
15_214	PAGcs	0.0339	4	0.035691	0.560007	6.37332	4.73365	88.7971	5.33086	0.512288	0.597757	16.6837	83.682	93.0233	11.1628	gabazine grunt
15_214	PAGcs	0.0463	5	0.0361065	0.575228	6.2769	6.83718	86.7152	7.88464	0.515308	0.602192	16.8607	78.125	93.0233	19.0698	gabazine grunt
15_214	PAGcs	0.0845	8	0.0266031	0.584652	4.55025	6.14158	83.2166	7.38024	0.544172	0.613532	12.7458	76.6284	93.4579	21.9626	gabazine grunt
15_214	PAGcs	0.0849	8	0.0283475	0.579107	4.89503	7.21813	82.9805	8.69859	0.540632	0.61648	14.0294	74.0741	93.0233	25.5814	gabazine grunt
15_214	PAGcs	0.0835	8	0.0382274	0.578784	6.60478	7.92638	84.4706	9.3836	0.50255	0.609045	21.1908	73.2601	95.6938	30.622	gabazine grunt
15_214	PAGcs	0.0728	7	0.0354902	0.573533	6.18801	7.2316	82.999	8.71288	0.501965	0.604881	20.5026	73.5294	92.5926	25.9259	gabazine grunt
15_214	PAGcs	0.071	7	0.0327741	0.567052	5.77973	8.59748	85.2964	10.0795	0.506558	0.597691	17.9906	73.8007	96.1538	30.2885	gabazine grunt
15_214	PAGcs	0.0702	7	0.0329314	0.572238	5.75485	6.48413	85.8788	7.55033	0.500685	0.599287	19.6934	77.821	93.4579	20.0935	gabazine grunt
15_214	PAGcs	0.0711	7	0.0289715	0.576691	5.02375	8.22731	85.0486	9.67365	0.529681	0.606222	14.4504	74.3494	96.1538	29.3269	gabazine grunt
21-44	natural	0.0598	6	0.117395	0.885608	13.2559	10.3598	84.8756	12.2059	0.648916	0.946429	45.8477	66.6667	91.3242	36.9863	lab grunt
21-44	natural	0.0456	5	0.0214239	0.939094	2.28134	3.94564	87.8583	4.49091	0.913276	0.960323	5.15152	81.9672	90.0901	9.90991	lab grunt
21-44	natural	0.030249	4	0.207274	0.746059	27.7825	3.8941	99.2761	3.92249	0.574271	1	74.1337	95.8696	103.521	7.98122	lab grunt
21-44	natural	0.010136	2	0.184699	0.823015	22.4418	0	98.6577	0	0.692413	0.953617	37.7238	98.6577	98.6577	0	lab grunt
20-32	natural	0.044739	6	0.195122	0.759984	25.6745	17.1754	113.717	15.1037	0.523152	1	91.1492	100.456	135.651	35.0354	lab grunt
20-32	natural	0.051633	6	0.154946	0.792622	19.5485	25.329	102.124	24.8022	0.60384	1	65.6069	67.2256	138.679	106.289	lab grunt
20-32	natural	0.024785	3	0.076855	0.780965	9.84098	22.1845	83.6375	26.5246	0.723748	0.868321	19.9757	67.9507	99.3243	46.1712	lab grunt
20-32	natural	0.051633	6	0.154582	0.791665	19.5262	25.329	102.124	24.8022	0.604767	1	65.353	67.2256	138.679	106.289	lab grunt
21-44	natural	0.020227	3	0.05022	0.917031	5.47635	3.45097	98.9391	3.48797	0.88105	0.974405	10.5959	96.4989	101.379	5.05747	lab grunt
21-44	natural	0.039524	4	0.100114	0.683632	14.6444	26.1873	82.6451	31.6864	0.620424	0.831271	33.9843	52.5	99.7738	90.0452	lab grunt
21-44	natural	0.03059	4	0.235272	0.732747	32.1082	3.44495	98.1518	3.50981	0.511871	0.943458	84.3156	95.6616	102.083	6.71296	lab grunt
21-44	natural	0.049932	6	0.213104	0.714381	29.8306	4.25472	100.28	4.24283	0.502457	1	99.022	95.4545	105.502	10.5263	lab grunt
21-44	natural	0.020023	3	0.00523	0.908695	0.575537	4.00268	99.9669	4.004	0.902832	0.912879	1.11281	97.1366	102.797	5.82751	lab grunt
21-44	natural	0.020295	3	0.16455	0.833768	19.7357	4.52055	98.6511	4.58237	0.644483	0.942735	46.2777	95.4545	101.848	6.69746	lab grunt
21-44	natural	0.029569	4	0.056331	0.754701	7.46401	3.04765	101.519	3.00205	0.673818	0.8041	19.3348	98	103.279	5.38642	lab grunt
21-44	natural	0.010476	2	0.06045	0.785392	7.69683	0	48.4307	0	0.742648	0.828137	11.5115	95.4545	95.4545	0	lab grunt
21-44	natural	0.029569	4	0.045168	0.634954	7.11356	3.04765	101.519	3.00205	0.571119	0.676891	18.5202	98	103.279	5.38642	lab grunt
21-44	natural	0.020227	3	0.145747	0.823958	17.6886	3.45097	98.9391	3.48797	0.661385	0.942921	42.5677	96.4989	101.379	5.05747	lab grunt
21-44	natural	0.039524	4	0.096198	0.657665	14.6273	26.1873	82.6451	31.6864	0.596423	0.799497	34.0485	52.5	99.7738	90.0452	lab grunt
21-44	natural	0.020136	3	0.213079	0.772148	27.5956	3.79915	99.3969	3.8222	0.526321	0.903979	71.7543	96.7105	102.083	5.55556	lab grunt
21-44	natural	0.029977	4	0.17721	0.779961	22.7203	3.30152	100.148	3.29664	0.533695	0.954875	78.9178	96.9231	103.521	6.80751	lab grunt
21-44	natural	0.020272	3	0.043	0.709098	6.06403	3.74829	98.7289	3.79655	0.659446	0.734083	11.3181	96.0784	101.379	5.51724	lab grunt
21-44	natural	0.030249	4	0.19697	0.71392	27.59	3.8941	99.2761	3.92249	0.549396	0.955486	73.9157	95.8696	103.521	7.98122	lab grunt
21-44	natural	0.039229	5	0.204284	0.657358	31.0765	86.7932	140.559	61.7487	0.502289	1	99.0885	53.2609	254.913	378.613	lab grunt
21-44	natural	0.020091	3	0.190372	0.856847	22.2177	4.45357	99.648	4.4693	0.6408	1	56.055	96.4989	102.797	6.52681	lab grunt
21-44	natural	0.12873	12	0.144008	0.736571	19.5512	19.5995	93.7805	20.8994	0.533191	1	87.5502	35.3933	103.765	193.177	lab grunt
21-44	natural	0.039501	5	0.247374	0.627542	39.4195	4.05639	101.388	4.00085	0.414761	1	141.103	95.6616	104.502	9.24171	lab grunt
21-44	natural	0.122132	12	0.149553	0.737885	20.2677	15.9954	93.8531	17.043	0.526115	1	90.0726	51.5187	103.765	101.412	lab grunt
21-44	natural	0.086803	5	0.099077	0.661076	14.9872	37.9452	66.502	57.0587	0.52563	0.802499	52.6738	21.7348	106.01	387.74	lab grunt
21-44	natural	0.038821	5	0.121829	0.722189	16.8694	2.75942	103.094	2.67662	0.5192	0.833399	60.516	99.3243	105.502	6.2201	lab grunt
21-44	natural	0.02059	3	0.142118	0.757349	18.7653	1.51309	97.1483	1.5575	0.6709	0.921373	37.3338	96.0784	98.2183	2.22717	lab grunt
21-44	natural	0.039932	5	0.217677	0.713282	30.5177	4.64914	100.331	4.6338	0.421444	1	137.279	95.2484	106.01	11.2981	lab grunt
21-44	natural	0.048639	4	0.106914	0.507413	21.0705	37.5312	78.2145	47.985	0.411944	0.600438	45.7572	34.9722	102.32	192.575	lab grunt
21-44	natural	0.06229	7	0.087986	0.604997	14.5432	4.6579	96.5178	4.82595	0.491181	0.738149	50.2805	88.7324	100.227	12.9545	lab grunt
21-44	natural	0.075488	5	0.051937	0.473116	10.9776	40.224	81.8485	49.1444	0.425477	0.534266	25.5687	21.7348	106.01	387.74	lab grunt
21-44	natural	0.029342	4	0.031244	0.477276	6.5464	2.74836	102.291	2.68682	0.441561	0.514041	16.4144	99.3243	104.751	5.46318	lab grunt
21-44	natural	0.068912	6	0.029786	0.477842	6.23353	5.75161	100.235	5.73814	0.446775	0.52964	18.5474	90.5544	105.251	16.2291	lab grunt
21-44	natural	0.055465	6	0.080967	0.652831	12.4025	20.217	93.4636	21.6309	0.576203	0.773988	34.3256	73.3777	121.823	66.0221	lab grunt
21-44	natural	0.066485	4	0.090062	0.652454	13.8036	52.665	80.2012	65.6661	0.577331	0.782655	35.5644	20.7921	121.154	482.692	lab grunt
21-44	natural	0.094853	5	0.041196	0.734702	5.60724	2.38708	101.597	2.34957	0.697485	0.805468	15.4817	98.6577	104.255	5.67376	lab grunt
21-44	natural	0.122313	5	0.058685	0.756479	7.75762	41.1881	61.0186	67.5009	0.678646	0.810734	19.4635	13.0281	100.685	672.831	lab grunt
21-44	natural	0.104717	5	0.116252	0.79132	14.6909	24.4251	86.6219	28.1974	0.676406	0.976149	44.3142	50.6897	103.765	104.706	lab grunt
21-44	natural	0.133152	6	0.036815	0.732836	5.02362	25.6411	83.4377	30.7309	0.677048	0.792272	17.0184	50.9238	102.558	101.395	lab grunt
21-44	natural	0.019388	3	0.099049	0.89553	11.0603	2.56021	103.19	2.48108	0.782756	0.968413	23.7184	101.379	105	3.57143	lab grunt
21-42	natural	0.020839	3	0.080382	0.744146	10.8019	0.738474	95.9767	0.769431	0.652221	0.801226	22.8457	95.4545	96.4989	1.09409	lab grunt
21-42	natural	0.117778	12	0.153549	0.759989	20.2041	18.8293	97.9027	19.2327	0.565979	0.960638	69.7304	51.6999	134.451	160.061	lab grunt
20-45	natural	0.06034	7	0.172355	0.679442	25.3672	2.36234	99.4842	2.37459	0.464693	1	115.196	95.2484	101.613	6.68203	lab grunt
20-37	natural	0.061587	8	0.17775	0.594435	29.9024	5.71411	113.921	5.01587	0.41238	0.930061	125.535	102.558	118.548	15.5914	lab grunt
20-37	natural	0.070272	9	0.148243	0.64257	23.0704	5.88309	114.126	5.15493	0.469963	0.862559	83.5375	101.848	119.512	17.3442	lab grunt
20-37	natural	0.053197	6	0.190792	0.734551	25.9739	23.5077	100.067	23.4918	0.504898	1	98.0598	59.6752	118.548	98.6559	lab grunt
20-37	natural	0.061655	8	0.139654	0.709283	19.6895	6.49682	113.88	5.70498	0.518145	0.861314	66.2303	100.227	118.868	18.5984	lab grunt
20-37	natural	0.070272	9	0.134768	0.687116	19.6136	6.15998	114.152	5.39632	0.494519	0.844651	70.8024	101.613	119.837	17.9348	lab grunt
20-37	natural	0.053447	7	0.045134	0.611343	7.38272	6.06434	112.558	5.38777	0.560686	0.692648	23.5359	100.456	116.053	15.5263	lab grunt
20-37	natural	0.044558	6	0.074294	0.579298	12.8248	1.92077	112.24	1.7113	0.452616	0.661992	46.259	109.158	113.954	4.39276	lab grunt
20-37	natural	0.061746	8	0.134654	0.585808	22.986	4.4684	113.523	3.93612	0.446082	0.859575	92.6942	105.502	117.914	11.7647	lab grunt
20-37	natural	0.061542	7	0.195728	0.670696	29.1828	22.15	103.317	21.4389	0.47324	0.935956	97.7762	59.354	119.189	100.811	lab grunt
20-37	natural	0.052676	7	0.206367	0.691401	29.8476	6.2797	114.202	5.49878	0.405801	1	146.426	104.009	119.837	15.2174	lab grunt
20-37	natural	0.043515	6	0.09662	0.568769	16.9875	3.699	114.999	3.21655	0.413379	0.642918	55.5273	109.975	119.512	8.67209	lab grunt
20-37	natural	0.061905	8	0.187929	0.612266	30.6941	4.83425	113.258	4.26836	0.406409	0.927212	128.148	105.755	118.868	12.3989	lab grunt
20-37	natural	0.052721	6	0.090909	0.557437	16.3084	23.7591	101.242	23.4678	0.461561	0.717106	55.3653	59.1946	115.748	95.5381	lab grunt
20-37	natural	0.060771	5	0.108776	0.561452	19.3741	41.044	90.9694	45.1185	0.446335	0.707065	58.4159	29.5576	114.546	287.533	lab grunt
20-37	natural	0.043855	6	0.139009	0.569781	24.397	4.95246	114.191	4.33702	0.427525	0.810764	89.6412	106.265	117.914	10.9626	lab grunt
20-37	natural	0.060612	8	0.224909	0.622036	36.1568	4.93424	115.673	4.26567	0.412085	1	142.669	107.824	120.163	11.4441	lab grunt
20-37	natural	0.052018	6	0.15491	0.601399	25.7584	24.4313	102.843	23.7559	0.411701	0.827993	101.115	59.5142	118.548	99.1936	lab grunt
20-37	natural	0.095918	12	0.185929	0.667519	27.8538	4.48887	114.847	3.90858	0.407198	0.998997	145.335	104.751	120.492	15.0273	lab grunt
20-37	natural	0.053605	7	0.194698	0.650275	29.9409	5.47206	112.155	4.87901	0.400777	0.946295	136.115	103.765	118.868	14.5553	lab grunt
20-37	natural	0.060635	4	0.10874	0.587154	18.5199	49.188	80.2653	61.2818	0.517429	0.748614	44.6795	23.7097	113.077	376.923	lab grunt
20-37	natural	0.052018	3	0.088419	0.460052	19.2194	61.0889	66.5051	91.8561	0.39164	0.559892	42.9607	23.3087	109.701	370.647	lab grunt
20-37	natural	0.035737	5	0.097921	0.448137	21.8508	0.611719	111.931	0.546512	0.383396	0.612094	59.6506	111.083	112.5	1.27551	lab grunt
20-34	natural	0.026644	4	0.061351	0.756672	8.10794	18.0404	114.618	15.7396	0.674769	0.823534	22.0467	94.6352	129.706	37.0588	lab grunt
20-12	natural	0.03776	5	0.137128	0.891981	15.3734	5.75584	106.155	5.42209	0.658834	1	51.7833	103.037	114.784	11.4003	lab grunt
20-12	natural	0.046218	5	0.148969	0.683919	21.7816	21.2968	90.1596	23.6212	0.561771	0.933815	66.227	70.6731	115.992	64.1242	lab grunt
20-12	natural	0.039102	5	0.165774	0.754392	21.9745	20.1871	104.76	19.2697	0.601506	1	66.2493	91.99	134.862	46.6055	lab grunt
20-12	natural	0.009751	2	0.107299	0.693447	15.4733	0	102.558	0	0.617576	0.769319	24.5709	102.558	102.558	0	lab grunt
20-12	natural	0.022077	3	0.152889	0.811919	18.8306	10.5422	91.2032	11.559	0.659288	0.965064	46.3799	83.7488	98.6577	17.802	lab grunt
20-12	natural	0.010227	2	0.126721	0.768332	16.493	0	97.7827	0	0.678726	0.857937	26.4039	97.7827	97.7827	0	lab grunt
20-12	natural	0.010136	2	0.105073	0.720931	14.5746	0	98.6577	0	0.646633	0.795228	22.9798	98.6577	98.6577	0	lab grunt
20-12	natural	0.03805	4	0.061851	0.79111	7.81821	23.9847	84.2829	28.4573	0.701191	0.833497	18.8688	56.611	99.1011	75.0562	lab grunt
20-12	natural	0.080544	7	0.087791	0.726005	12.0923	35.4695	88.1892	40.2197	0.611815	0.860317	40.6173	44.8171	135.692	202.769	lab grunt
20-12	natural	0.07907	7	0.136054	0.841805	16.1622	47.1009	98.2171	47.9559	0.654555	0.982036	50.0311	39.8734	150	276.19	lab grunt
20-12	natural	0.031509	4	0.08187	0.907983	9.01669	2.00407	95.2381	2.10427	0.834008	0.982309	17.7816	92.9272	96.4989	3.84355	lab grunt
20-12	natural	0.050227	6	0.130596	0.753163	17.3396	26.2281	105.136	24.9467	0.602926	0.975638	61.8171	70.1113	133.233	90.0302	lab grunt
20-12	natural	0.02873	3	0.204149	0.748566	27.272	27.4122	74.6465	36.7227	0.551371	0.959022	73.934	55.2632	94.0298	70.1492	lab grunt
20-12	natural	0.01	2	0.030548	0.582658	5.24279	0	100	0	0.561057	0.604258	7.69987	100	100	0	lab grunt
20-12	natural	0.028141	4	0.141069	0.726731	19.4114	25.5545	110.103	23.2096	0.550663	0.854323	55.1443	93.8298	139.557	48.7342	lab grunt
20-12	natural	0.069751	7	0.107891	0.875294	12.3262	82.062	133.658	61.3972	0.7414	1	34.88	39.8734	262.5	558.333	lab grunt
20-12	natural	0.03805	4	0.070663	0.949417	7.44276	23.9847	84.2829	28.4573	0.84746	1	17.9997	56.611	99.1011	75.0562	lab grunt
20-12	natural	0.010136	2	0.107195	0.736478	14.5551	0	98.6577	0	0.66068	0.812277	22.9455	98.6577	98.6577	0	lab grunt
20-12	natural	0.039841	5	0.092689	0.753058	12.3083	31.7865	106.032	29.9781	0.658497	0.882811	34.0646	84.3212	153.125	81.5972	lab grunt
20-12	natural	0.039841	5	0.075244	0.689863	10.9071	36.1554	107.417	33.6588	0.623795	0.800791	28.3742	84	160.949	91.6058	lab grunt
20-12	natural	0.065941	7	0.088864	0.849977	10.4548	14.861	92.9657	15.9855	0.736492	0.969666	31.6601	75	113.601	51.4683	lab grunt
20-12	natural	0.062342	6	0.079863	0.786281	10.1571	22.6278	86.4592	26.1717	0.686459	0.894816	30.3524	50.1136	101.848	103.233	lab grunt
20-12	natural	0.042676	5	0.081612	0.889169	9.17841	26.3797	100.118	26.3485	0.755374	0.977846	29.4518	63.3621	125.605	98.2341	lab grunt
20-12	natural	0.06805	9	0.101083	0.828906	12.1948	34.5816	124.1	27.866	0.681343	0.957365	40.5116	100.227	196.875	96.4286	lab grunt
20-12	natural	0.067619	8	0.054398	0.919051	5.91891	31.8517	112.307	28.3612	0.811857	0.968075	19.242	67.2256	146.026	117.219	lab grunt
20-12	natural	0.046644	6	0.109927	0.852556	12.8938	16.5238	108.873	15.1771	0.699013	0.968454	38.5459	99.3243	138.244	39.185	lab grunt
20-12	natural	0.029546	4	0.136806	0.850834	16.0791	2.77883	101.585	2.73547	0.687916	1	45.3665	99.5485	104.751	5.22565	lab grunt
20-10	natural	0.048073	6	0.178451	0.741797	24.0566	2.69106	104.066	2.58591	0.505206	1	97.939	99.7738	106.01	6.25	lab grunt
20-10	natural	0.104853	11	0.191211	0.703384	27.1845	15.9712	99.2144	16.0976	0.409242	1	144.354	54.1769	106.522	96.6184	lab grunt
20-10	natural	0.066463	8	0.176798	0.565957	31.2388	35.0913	112.599	31.1648	0.415523	0.936717	125.431	73.2558	186.076	154.008	lab grunt
20-10	natural	0.104739	11	0.128041	0.69595	18.398	16.1435	99.4557	16.2319	0.479243	0.883968	84.4506	53.6496	105.502	96.6507	lab grunt
20-10	natural	0.104853	9	0.145174	0.64462	22.5209	17.5065	110.197	15.8866	0.420343	0.869879	106.945	100.227	153.125	52.7778	lab grunt
20-10	natural	0.066463	5	0.100952	0.541088	18.6572	8.29862	106.09	7.82227	0.44246	0.698183	57.7959	99.7738	117.914	18.1818	lab grunt
20-10	natural	0.066553	6	0.108346	0.540828	20.0333	13.1214	106.779	12.2883	0.456539	0.697341	52.7452	93.6306	128.571	37.3178	lab grunt
20-10	natural	0.090385	5	0.044362	0.476283	9.31417	54.1105	91.1258	59.38	0.418761	0.535637	27.9099	41.7219	160.949	285.766	lab grunt
15_236	PAGcd	0.01185	2	0.0392818	0.673874	5.82925	0	84.3882	0	0.646097	0.70165	8.59821	84.3882	84.3882	0	gabazine grunt
15_236	PAGcd	0.0669	3	0.020762	0.657897	3.15581	9.10869	31.224	29.1721	0.635251	0.676034	6.41995	24.7831	37.6648	51.9774	gabazine grunt
15_236	PAGcd	0.1066	9	0.0259816	0.650554	3.99377	24.8	89.3636	27.7518	0.600004	0.68682	14.4692	28.4495	102.564	260.513	gabazine grunt
15_236	PAGcd	0.0316	4	0.0842527	0.599024	14.065	3.8482	95.0417	4.04896	0.476185	0.66791	40.2627	90.9091	98.5222	8.37438	gabazine grunt
15_236	PAGcd	0.0623	7	0.0550956	0.637037	8.64873	4.40148	96.4811	4.56202	0.525153	0.697617	32.8408	89.6861	100	11.5	gabazine grunt
15_236	PAGcd	0.042	5	0.0548338	0.649929	8.43689	2.82325	95.3008	2.96246	0.616418	0.747028	21.1886	92.1659	98.5222	6.89655	gabazine grunt
15_236	PAGcd	0.0886	6	0.0272509	0.647308	4.20988	28.3441	67.3391	42.0916	0.613476	0.681762	11.1311	36.4299	94.7867	160.19	gabazine grunt
15_236	PAGcd	0.07325	7	0.0553055	0.631485	8.758	21.3454	88.8621	24.0208	0.520984	0.699394	34.2446	45.5581	101.01	121.717	gabazine grunt
15_236	PAGcd	0.0535	6	0.0402966	0.65884	6.11629	5.47037	93.7232	5.83673	0.622162	0.731148	17.5174	85.4701	98.5222	15.2709	gabazine grunt
15_236	PAGcd	0.0618	7	0.0615373	0.623374	9.87166	5.37173	97.3491	5.51801	0.525015	0.705832	34.4404	87.7193	101.523	15.736	gabazine grunt
15_236	PAGcd	0.1031	11	0.0928768	0.618815	15.0088	3.38707	97.0959	3.48837	0.42344	0.687197	62.2889	91.7431	105.263	14.7368	gabazine grunt
15_236	PAGcd	0.11475	8	0.098263	0.624125	15.7441	30.1656	76.7793	39.2887	0.416622	0.766508	83.9819	28.9017	97.0874	235.922	gabazine grunt
15_236	PAGcd	0.0613	7	0.0383897	0.651754	5.89021	3.26927	97.9696	3.33702	0.613904	0.718294	17.0043	94.3396	102.041	8.16327	gabazine grunt
15_236	PAGcd	0.0609	7	0.0453172	0.645027	7.02562	3.41369	98.6212	3.46142	0.608657	0.742165	21.9348	93.8967	102.564	9.23077	gabazine grunt
ML190025	natural	0.0291156	4	0.232601	0.690026	33.709	3.76	103.128	3.64597	0.492643	1	102.987	100	107.299	7.29927	lab grunt
ML190001	natural	0.0672336	7	0.18588	0.603053	30.8232	58.8804	115.866	50.8176	0.4347	1	130.044	41.1765	201.37	389.041	lab grunt
ML190002	natural	0.0630839	4	0.28283	0.624798	45.2674	72.7933	77.6333	93.7656	0.403803	1	147.646	31.3433	161.538	415.385	lab grunt
ML190001	natural	0.00804989	2	0.243191	0.828038	29.3696	0	124.225	0	0.656075	1	52.4215	124.225	124.225	0	lab grunt
ML190025	natural	0.0324943	4	0.265033	0.735444	36.0372	23.1566	96.407	24.0196	0.412657	1	142.332	71.0145	116.359	63.8522	lab grunt
ML190025	natural	0.0193651	3	0.224476	0.749152	29.9641	3.76512	103.347	3.64317	0.567193	1	76.3068	100.685	106.01	5.28846	lab grunt
ML190025	natural	0.0874376	11	0.190134	0.612157	31.0596	38.9338	130.037	29.9405	0.402886	1	148.209	50.8065	174.308	243.083	lab grunt
ML190025	natural	0.067483	8	0.153852	0.838715	18.3438	3.63901	103.843	3.50435	0.59071	1	69.2878	97.351	107.039	9.95146	lab grunt
ML190025	natural	0.0224036	6	0.254319	0.656077	38.7635	56.3073	232.867	24.18	0.400621	1	149.612	182.988	317.266	73.3813	lab grunt
ML190025	natural	0.0191837	4	0.268818	0.700156	38.394	54.4832	170.552	31.9452	0.414303	1	141.369	107.824	206.075	91.1215	lab grunt
ML190025	natural	0.009161	2	0.146538	0.896382	16.3477	0	109.158	0	0.792765	1	26.1408	109.158	109.158	0	lab grunt
ML190025	natural	0.0400907	5	0.214904	0.720533	29.8256	10.3192	100.563	10.2615	0.508928	1	96.4914	90.3689	111.929	23.8579	lab grunt
ML190025	natural	0.0195465	3	0.225743	0.809946	27.8714	4.36855	102.413	4.26561	0.560421	1	78.4374	99.3243	105.502	6.2201	lab grunt
ML190025	natural	0.0288662	4	0.279792	0.741268	37.745	8.26876	104.378	7.92194	0.421923	1	137.01	95.2484	111.364	16.9192	lab grunt

## Sheet: Figure 5b
Data for Figure 5b GABA growl PAG experiments
Animal.id	Brain.area	duration	pulses	STD_AMP	AVG_AMP	CV_AMP	STD_PRR	AVG_PRR	CV_PRR	MIN.amp	Max.amp	change.AMP	MIN.PRR	Max.PRR	change.PRR	Label
15_237	PAGcd	1.04845	66	0.104551	0.7876	13.2747	15.8294	68.4794	23.1155	0.465026	0.903191	94.2238	24.4499	88.1057	260.352	gabazine growl
15_237	PAGcd	2.80465	1207	0.060666	0.902939	6.71872	11.0154	76.3722	14.4233	0.459786	0.984644	114.153	19.1939	89.6861	367.265	gabazine growl
15_237	PAGcd	4.0089	315	0.04479	0.928335	4.82477	6.68927	79.527	8.41131	0.423512	1	136.121	23.7248	86.2069	263.362	gabazine growl
15_237	PAGcd	0.7981	40	0.106282	0.76669	13.8625	22.233	61.7985	35.9766	0.430492	0.88859	106.412	15.7729	88.8889	463.556	gabazine growl
15_237	PAGcd	0.15685	8	0.106957	0.80181	13.3395	25.2135	59.8447	42.1315	0.667077	0.990207	48.4397	18.0018	80.6452	347.984	gabazine growl
15_237	PAGcd	2.04905	144	0.070869	0.879977	8.05356	12.0201	73.8627	16.2736	0.497989	0.980677	96.9274	17.0503	93.4579	448.131	gabazine growl
[truncated: 200 more rows]

## Sheet: Figure 6 i-m
Data for Figure 6 i-m GLU VPP grunt
[truncated: 236 more rows]

## Sheet: Figure 6j-p
Data for Figure 6 j-p GLU VPP growl
[truncated: 68 more rows]

[truncated: 4 more sheets: Figure 6d-e, Figure S5, Figure S6, Figure s9]
